# Supplementary material for: Structure-based design of a strain transcending AMA1-RON2L malaria vaccine
Source: Nat Commun. 2023 Sep 2;14:5345. doi: 10.1038/s41467-023-40878-7 (PMC10475129; doi:10.1038/s41467-023-40878-7)
Supplement: Supplementary file 4 — Source Data [file 41467_2023_40878_MOESM4_ESM.xlsx]

## Sheet: Figure 2a
Figure 2a	Chromatograms
		mAU (280 nm)
	Volume (ml)	AMA1 DI-DII	SBD1 immunogen	Insertion fusion immunogen 2	Insertion fusion immunogen 3
	-0.007386	0	0	0	0
	-0.006157	0.046452	0.020995	0.080442	0.088511
	-0.004928	0.045227	0.022764	0.08237	0.090306
	-0.003699	0.045293	0.024441	0.084147	0.091825
	-0.00247	0.045647	0.025917	0.085638	0.091947
	-0.001241	0.045498	0.02714	0.086343	0.09255
	-1.2e-05	0.045948	0.028451	0.087626	0.093595
	0.001217	0.045942	0.0293	0.088147	0.093368
	0.002446	0.045759	0.030533	0.0886	0.093467
	0.003675	0.045417	0.031222	0.089118	0.094198
	0.004905	0.046008	0.032081	0.090435	0.095162
	0.006134	0.046026	0.033341	0.091747	0.096379
	0.007363	0.046208	0.034351	0.092848	0.097162
	0.008592	0.047147	0.034933	0.093419	0.097766
	0.009821	0.046736	0.035253	0.094823	0.098149
	0.01105	0.045982	0.035423	0.096001	0.098918
	0.012279	0.045559	0.036216	0.097016	0.098809
	0.013508	0.045867	0.036657	0.097901	0.099517
	0.014737	0.045833	0.036931	0.09962	0.100955
	0.015966	0.045929	0.037698	0.101416	0.102132
	0.017195	0.045848	0.03884	0.101787	0.102624
	0.018425	0.045362	0.039341	0.101169	0.103495
	0.019654	0.044856	0.039397	0.101536	0.103887
	0.020883	0.044922	0.040459	0.10177	0.104063
	0.022112	0.045	0.040919	0.101702	0.104355
	0.023341	0.045344	0.041219	0.101649	0.103267
	0.02457	0.045285	0.041599	0.101934	0.102967
	0.025799	0.045631	0.04082	0.102051	0.103846
	0.027028	0.044995	0.040599	0.102643	0.104501
	0.028257	0.044117	0.041105	0.102701	0.104025
	0.029486	0.043821	0.041278	0.102563	0.105476
	0.030715	0.043484	0.042286	0.102674	0.10519
	0.031944	0.044744	0.043525	0.102658	0.106106
	0.033174	0.044554	0.043652	0.102808	0.10622
	0.034403	0.043944	0.043842	0.103224	0.107105
	0.035632	0.043746	0.043723	0.103786	0.107288
	0.036861	0.043765	0.042932	0.10384	0.107803
	0.03809	0.043839	0.042708	0.103737	0.107585
	0.039319	0.04414	0.042754	0.103887	0.10687
	0.040548	0.045876	0.042742	0.103812	0.107338
	0.041777	0.046138	0.042404	0.104026	0.107414
	0.043006	0.046476	0.042627	0.104219	0.107204
	0.044235	0.046791	0.043499	0.103864	0.107413
	0.045464	0.046238	0.043408	0.103852	0.107561
	0.046693	0.045605	0.042452	0.103938	0.108176
	0.047923	0.0451	0.041698	0.103892	0.109043
	0.049152	0.044541	0.041965	0.103732	0.109079
	0.050381	0.043461	0.041091	0.103581	0.108548
	0.05161	0.043119	0.041266	0.103184	0.10882
	0.052839	0.043162	0.040614	0.103216	0.109021
	0.054068	0.043131	0.040205	0.102016	0.108169
	0.055297	0.04248	0.040351	0.101114	0.107062
	0.056526	0.041364	0.039532	0.100946	0.106301
	0.057755	0.040721	0.039283	0.101282	0.106626
	0.058984	0.039973	0.037934	0.100104	0.10769
	0.060213	0.039372	0.036795	0.100435	0.10869
	0.061442	0.038953	0.035771	0.099678	0.108877
	0.062672	0.03851	0.033752	0.09961	0.108638
	0.063901	0.038238	0.034632	0.099176	0.10995
	0.06513	0.03782	0.036742	0.098912	0.110731
	0.066359	0.037215	0.042698	0.098444	0.110985
	0.067588	0.036133	0.05357	0.097859	0.111126
	0.068817	0.035638	0.070411	0.096819	0.110968
	0.070046	0.034609	0.095109	0.095674	0.111385
	0.071275	0.03352	0.129714	0.095257	0.111472
	0.072504	0.034066	0.173112	0.092965	0.111598
	0.073733	0.034777	0.225994	0.091198	0.111839
	0.074962	0.035316	0.287399	0.090447	0.113897
	0.076192	0.035913	0.355994	0.08963	0.115595
	0.077421	0.03669	0.42975	0.090144	0.120097
	0.07865	0.038044	0.508127	0.092321	0.12858
	0.079879	0.041158	0.587852	0.098734	0.141632
	0.081108	0.044847	0.666766	0.10787	0.157293
	0.082337	0.047747	0.743386	0.117446	0.17521
	0.083566	0.051026	0.814892	0.127054	0.198375
	0.084795	0.055362	0.8829	0.138894	0.22509
	0.086024	0.059074	0.946858	0.150804	0.254439
	0.087253	0.061755	1.0057	0.161929	0.284711
	0.088482	0.064863	1.06186	0.173886	0.315187
	0.089711	0.067393	1.11544	0.186215	0.347764
	0.090941	0.07161	1.16543	0.196774	0.381159
	0.09217	0.074553	1.21219	0.207427	0.413376
	0.093399	0.076088	1.25693	0.219372	0.447536
	0.094628	0.078018	1.29878	0.231506	0.480399
	0.095857	0.080816	1.33668	0.242378	0.510931
	0.097086	0.083203	1.37132	0.252696	0.53869
	0.098315	0.085629	1.40428	0.261873	0.565396
	0.099544	0.087932	1.43607	0.270075	0.593164
	0.100773	0.089621	1.4697	0.278063	0.620795
	0.102002	0.09118	1.50574	0.286343	0.6483
	0.103231	0.092176	1.53993	0.295141	0.673135
	0.10446	0.093046	1.57079	0.303605	0.696413
	0.10569	0.093278	1.59843	0.311542	0.719151
	0.106919	0.095082	1.62359	0.319325	0.740773
	0.108148	0.096631	1.64544	0.327287	0.761578
	0.109377	0.096433	1.66508	0.335038	0.781554
	0.110606	0.09792	1.68373	0.342662	0.799793
	0.111835	0.099691	1.70177	0.349541	0.816942
	0.113064	0.101573	1.71792	0.356235	0.833674
	0.114293	0.102641	1.73373	0.363175	0.849569
	0.115522	0.103929	1.7493	0.369811	0.865233
	0.116751	0.104606	1.76419	0.376886	0.881478
	0.11798	0.105968	1.77937	0.383964	0.897449
	0.119209	0.10706	1.7929	0.390442	0.912044
	0.120439	0.107244	1.80602	0.395801	0.926013
	0.121668	0.10775	1.81907	0.403709	0.939527
	0.122897	0.108607	1.83244	0.411455	0.952154
	0.124126	0.10954	1.84608	0.418814	0.964612
	0.125355	0.110322	1.85985	0.42675	0.977453
	0.126584	0.110645	1.87013	0.435094	0.989721
	0.127813	0.111185	1.87797	0.442949	1.00222
	0.129042	0.111722	1.88239	0.45038	1.0139
	0.130271	0.111917	1.88074	0.457551	1.025
	0.1315	0.11257	1.87184	0.465295	1.03563
	0.132729	0.113489	1.8555	0.473885	1.04637
	0.133959	0.113939	1.82767	0.480887	1.0585
	0.135188	0.113642	1.79174	0.489122	1.06966
	0.136417	0.11321	1.74555	0.496226	1.08016
	0.137646	0.11233	1.69033	0.502073	1.09004
	0.138875	0.110931	1.62801	0.508503	1.09998
	0.140104	0.109772	1.5617	0.512646	1.10603
	0.141333	0.107536	1.48909	0.515511	1.10768
	0.142562	0.104183	1.41556	0.514315	1.10482
	0.143791	0.100663	1.34256	0.51055	1.09759
	0.14502	0.097078	1.27187	0.507091	1.08924
	0.146249	0.093514	1.20637	0.502254	1.0754
	0.147478	0.089356	1.14525	0.49603	1.05892
	0.148708	0.085589	1.08747	0.488917	1.03944
	0.149937	0.082866	1.03523	0.483302	1.01863
	0.151166	0.079823	0.985026	0.476837	0.99615
	0.152395	0.076943	0.936814	0.469682	0.972537
	0.153624	0.073048	0.891945	0.46448	0.949002
	0.154853	0.070567	0.849921	0.459133	0.928587
	0.156082	0.068229	0.809613	0.453544	0.9056
	0.157311	0.065399	0.77429	0.447544	0.881296
	0.15854	0.062911	0.744968	0.442061	0.859533
	0.159769	0.06079	0.71687	0.436543	0.840515
	0.160998	0.058624	0.688695	0.433073	0.822123
	0.162227	0.056321	0.661185	0.431127	0.802842
	0.163457	0.054118	0.631225	0.428969	0.783637
	0.164686	0.050498	0.598848	0.425855	0.765471
	0.165915	0.048463	0.568132	0.422217	0.749525
	0.167144	0.04792	0.540412	0.418805	0.735251
	0.168373	0.046589	0.515431	0.416184	0.7214
	0.169602	0.044622	0.493677	0.414193	0.707953
	0.170831	0.044291	0.475356	0.412269	0.695619
	0.17206	0.043927	0.459177	0.409655	0.683282
	0.173289	0.042356	0.443398	0.40714	0.672197
	0.174518	0.040076	0.428263	0.405664	0.662845
	0.175747	0.03856	0.416363	0.404273	0.654155
	0.176976	0.037649	0.404581	0.403169	0.645883
	0.178206	0.036085	0.392851	0.402167	0.63784
	0.179435	0.035592	0.379909	0.400923	0.630003
	0.180664	0.033603	0.367549	0.399405	0.622752
	0.181893	0.033011	0.356218	0.397733	0.616049
	0.183122	0.032336	0.344948	0.39686	0.609224
	0.184351	0.031861	0.334606	0.39558	0.602717
	0.18558	0.030874	0.324078	0.393733	0.596658
	0.186809	0.029915	0.313812	0.391747	0.59075
	0.188038	0.029656	0.303537	0.388744	0.584676
	0.189267	0.029387	0.293952	0.386568	0.578808
	0.190496	0.028552	0.285231	0.384648	0.572582
	0.191726	0.028697	0.276603	0.382406	0.567129
	0.192955	0.028866	0.269334	0.380379	0.56235
	0.194184	0.028112	0.262889	0.377953	0.557938
	0.195413	0.028034	0.25545	0.375098	0.552813
	0.196642	0.027319	0.248923	0.373274	0.546518
	0.197871	0.026923	0.242049	0.371888	0.541122
	0.1991	0.026308	0.236163	0.371139	0.536111
	0.200329	0.026027	0.229394	0.371317	0.530675
	0.201558	0.025492	0.223518	0.369787	0.525063
	0.202787	0.025012	0.216518	0.368793	0.519746
	0.204016	0.025217	0.211264	0.367215	0.51506
	0.205245	0.024492	0.205757	0.366914	0.511259
	0.206475	0.024047	0.199716	0.366554	0.507867
	0.207704	0.02379	0.19406	0.365535	0.503623
	0.208933	0.023224	0.187967	0.365432	0.500105
	0.210162	0.022693	0.181975	0.364319	0.49655
	0.211391	0.021617	0.176683	0.364024	0.49293
	0.21262	0.021066	0.171613	0.362318	0.489131
	0.213849	0.021164	0.166756	0.361546	0.485738
	0.215078	0.021237	0.161411	0.360876	0.482208
	0.216307	0.020782	0.156499	0.360169	0.478262
	0.217536	0.020207	0.15246	0.359402	0.47391
	0.218765	0.019825	0.148693	0.358086	0.469831
	0.219994	0.018982	0.144166	0.35703	0.466728
	0.221224	0.018331	0.139186	0.356623	0.463344
	0.222453	0.018433	0.134987	0.356811	0.460262
	0.223682	0.017895	0.131224	0.356913	0.457773
	0.224911	0.017703	0.12776	0.356023	0.455265
	0.22614	0.018569	0.125056	0.355217	0.451943
	0.227369	0.019574	0.122546	0.35458	0.449329
	0.228598	0.020013	0.119719	0.35472	0.446892
	0.229827	0.020308	0.117557	0.355204	0.444963
	0.231056	0.020925	0.115811	0.35551	0.443917
	0.232285	0.020546	0.114006	0.355526	0.44277
	0.233514	0.019719	0.113014	0.355623	0.441132
	0.234743	0.01942	0.111658	0.356482	0.440299
	0.235973	0.019302	0.110513	0.357626	0.440099
	0.237202	0.020344	0.109923	0.358999	0.440167
	0.238431	0.021278	0.108278	0.360281	0.441118
	0.23966	0.021843	0.107725	0.361236	0.442374
	0.240889	0.022402	0.107641	0.362328	0.443256
	0.242118	0.02358	0.108809	0.364403	0.444398
	0.243347	0.024804	0.110045	0.36738	0.446209
	0.244576	0.02602	0.112357	0.370433	0.448844
	0.245805	0.027024	0.11456	0.3733	0.452086
	0.247034	0.028077	0.116812	0.375923	0.455188
	0.248263	0.02927	0.119435	0.379048	0.45852
	0.249493	0.029956	0.121994	0.38249	0.462606
	0.250722	0.030908	0.124907	0.386209	0.467204
	0.251951	0.032001	0.128722	0.38967	0.472036
	0.25318	0.031978	0.132625	0.393577	0.477555
	0.254409	0.032124	0.135908	0.398244	0.482911
	0.255638	0.033128	0.138908	0.402489	0.488347
	0.256867	0.03404	0.142491	0.407226	0.494532
	0.258096	0.035388	0.147574	0.411677	0.500119
	0.259325	0.037089	0.153461	0.416746	0.505845
	0.260554	0.039513	0.158857	0.421642	0.512187
	0.261783	0.041379	0.16363	0.425797	0.518194
	0.263012	0.043261	0.169924	0.430416	0.524071
	0.264242	0.045406	0.175648	0.436625	0.530711
	0.265471	0.046013	0.181796	0.442528	0.536873
	0.2667	0.047541	0.187626	0.448724	0.544944
	0.267929	0.049666	0.194556	0.454018	0.550931
	0.269158	0.051792	0.201942	0.459126	0.558057
	0.270387	0.053893	0.210069	0.464785	0.566292
	0.271616	0.056411	0.217801	0.47097	0.573086
	0.272845	0.059877	0.224375	0.477317	0.580277
	0.274074	0.062898	0.232432	0.48491	0.588609
	0.275303	0.06462	0.240032	0.492215	0.596212
	0.276532	0.066646	0.247609	0.499464	0.604418
	0.277761	0.069893	0.255214	0.506846	0.612427
	0.278991	0.073676	0.263266	0.514431	0.621454
	0.28022	0.077049	0.271192	0.521814	0.631085
	0.281449	0.080252	0.278172	0.529762	0.639888
	0.282678	0.083051	0.285946	0.537369	0.648587
	0.283907	0.085582	0.294189	0.545053	0.657487
	0.285136	0.088751	0.302177	0.552398	0.666731
	0.286365	0.091143	0.310382	0.559752	0.676837
	0.287594	0.092923	0.318499	0.568163	0.686719
	0.288823	0.095748	0.325365	0.576732	0.696227
	0.290052	0.097626	0.332356	0.585722	0.705134
	0.291281	0.100264	0.340102	0.593774	0.714318
	0.29251	0.102583	0.347762	0.601243	0.723068
	0.29374	0.104995	0.355713	0.608888	0.730756
	0.294969	0.10805	0.363375	0.61629	0.73922
	0.296198	0.110949	0.370241	0.62359	0.74801
	0.297427	0.114947	0.377874	0.631256	0.756173
	0.298656	0.118347	0.384999	0.63846	0.764676
	0.299885	0.120419	0.390726	0.645037	0.772549
	0.301114	0.122313	0.396371	0.651736	0.779033
	0.302343	0.125106	0.401431	0.658812	0.78544
	0.303572	0.126789	0.40666	0.665989	0.791563
	0.304801	0.128486	0.41187	0.672566	0.797229
	0.30603	0.129683	0.416218	0.678409	0.802577
	0.30726	0.131554	0.420258	0.683381	0.807572
	0.308489	0.132966	0.424432	0.688	0.812051
	0.309718	0.133738	0.427682	0.692656	0.815899
	0.310947	0.135169	0.430394	0.69703	0.820272
	0.312176	0.135978	0.433197	0.701494	0.824987
	0.313405	0.138147	0.43626	0.705533	0.829053
	0.314634	0.140106	0.438621	0.709745	0.832119
	0.315863	0.14263	0.44031	0.713895	0.83445
	0.317092	0.144213	0.442236	0.717807	0.837337
	0.318321	0.145203	0.443929	0.721841	0.840223
	0.31955	0.146812	0.4451	0.725318	0.84168
	0.320779	0.147925	0.445155	0.728861	0.843696
	0.322009	0.148474	0.445477	0.732055	0.846891
	0.323238	0.148481	0.446536	0.734787	0.849528
	0.324467	0.150383	0.448659	0.739775	0.851629
	0.325696	0.151405	0.450037	0.743712	0.853851
	0.326925	0.152078	0.450519	0.747802	0.854768
	0.328154	0.153377	0.450857	0.749857	0.856433
	0.329383	0.153664	0.449967	0.752082	0.857114
	0.330612	0.154157	0.449063	0.755484	0.85858
	0.331841	0.153887	0.448833	0.757852	0.85906
	0.33307	0.154099	0.448154	0.759923	0.859322
	0.334299	0.154471	0.447539	0.762026	0.860592
	0.335528	0.153563	0.447791	0.764126	0.860394
	0.336758	0.154029	0.447096	0.765508	0.859944
	0.337987	0.154511	0.447367	0.76613	0.860788
	0.339216	0.154227	0.446851	0.767409	0.861454
	0.340445	0.152857	0.447244	0.76876	0.862288
	0.341674	0.152049	0.447349	0.770144	0.861985
	0.342903	0.151687	0.446757	0.770866	0.860299
	0.344132	0.15161	0.446664	0.771266	0.860468
	0.345361	0.151296	0.446941	0.772221	0.860657
	0.34659	0.149283	0.446426	0.773601	0.859438
	0.347819	0.148815	0.44545	0.774798	0.858959
	0.349048	0.149249	0.4449	0.775285	0.857867
	0.350277	0.148096	0.444244	0.774833	0.856242
	0.351507	0.148087	0.444095	0.77458	0.855301
	0.352736	0.147281	0.444411	0.774137	0.854345
	0.353965	0.146964	0.443219	0.773879	0.853448
	0.355194	0.14651	0.441457	0.774239	0.852545
	0.356423	0.145115	0.439738	0.774338	0.852269
	0.357652	0.144141	0.438693	0.774008	0.851252
	0.358881	0.143935	0.437833	0.773194	0.850659
	0.36011	0.143056	0.436707	0.772478	0.851022
	0.361339	0.142038	0.436123	0.77194	0.850568
	0.362568	0.140934	0.435765	0.771791	0.85016
	0.363797	0.140373	0.435337	0.771022	0.850103
	0.365027	0.140677	0.434843	0.769607	0.849335
	0.366256	0.140903	0.434138	0.768541	0.849058
	0.367485	0.140696	0.433098	0.767686	0.849443
	0.368714	0.140525	0.432291	0.766975	0.849609
	0.369943	0.140722	0.43164	0.766908	0.849739
	0.371172	0.140708	0.431041	0.766889	0.850158
	0.372401	0.14089	0.431813	0.766946	0.85093
	0.37363	0.140915	0.432944	0.766898	0.851396
	0.374859	0.14028	0.432943	0.766064	0.851225
	0.376088	0.139684	0.432686	0.76545	0.851802
	0.377317	0.138952	0.432603	0.764913	0.851789
	0.378546	0.139002	0.432525	0.764184	0.852008
	0.379776	0.138841	0.432599	0.763007	0.852097
	0.381005	0.138457	0.432989	0.761796	0.852662
	0.382234	0.139038	0.433571	0.761132	0.854187
	0.383463	0.139723	0.434532	0.761055	0.855785
	0.384692	0.139735	0.434964	0.760757	0.856586
	0.385921	0.138946	0.434786	0.760767	0.857182
	0.38715	0.138544	0.433929	0.759294	0.857761
	0.388379	0.138599	0.433509	0.758185	0.858784
	0.389608	0.139185	0.433745	0.756687	0.860092
	0.390837	0.139474	0.434497	0.755851	0.86179
	0.392066	0.13944	0.436491	0.755592	0.862579
	0.393295	0.139682	0.437874	0.753946	0.865085
	0.394525	0.139893	0.438353	0.753884	0.86606
	0.395754	0.139255	0.440098	0.752965	0.866939
	0.396983	0.139719	0.441291	0.751832	0.867122
	0.398212	0.139824	0.440864	0.751922	0.8679
	0.399441	0.139952	0.440839	0.750549	0.869112
	0.40067	0.139254	0.441816	0.750619	0.870048
	0.401899	0.138322	0.442683	0.750393	0.870513
	0.403128	0.137845	0.442327	0.749601	0.870847
	0.404357	0.13797	0.442353	0.748216	0.870805
	0.405586	0.138037	0.441917	0.746599	0.871578
	0.406815	0.137255	0.441143	0.745862	0.870706
	0.408044	0.138283	0.440645	0.744347	0.870383
	0.409274	0.139103	0.441546	0.742627	0.870923
	0.410503	0.139142	0.441667	0.740722	0.869872
	0.411732	0.139275	0.440656	0.739476	0.869379
	0.412961	0.138261	0.439441	0.73792	0.869275
	0.41419	0.137606	0.438161	0.736901	0.868802
	0.415419	0.137041	0.436931	0.735403	0.867986
	0.416648	0.137417	0.436669	0.733698	0.86661
	0.417877	0.137675	0.436552	0.731564	0.865952
	0.419106	0.137683	0.435979	0.729697	0.864801
	0.420335	0.136267	0.43537	0.72859	0.863811
	0.421564	0.135041	0.434647	0.727075	0.862464
	0.422794	0.135162	0.433423	0.725257	0.860648
	0.424023	0.135492	0.431347	0.723487	0.858687
	0.425252	0.134951	0.430104	0.721273	0.857108
	0.426481	0.133521	0.42911	0.719259	0.856025
	0.42771	0.132337	0.427331	0.71771	0.854933
	0.428939	0.13164	0.426007	0.715879	0.853758
	0.430168	0.131024	0.425254	0.713912	0.852361
	0.431397	0.130042	0.424141	0.711912	0.851135
	0.432626	0.130125	0.422196	0.709416	0.849953
	0.433855	0.129118	0.420675	0.706877	0.848214
	0.435084	0.128329	0.417839	0.703906	0.846559
	0.436313	0.127755	0.414767	0.700699	0.844397
	0.437543	0.127089	0.412561	0.69926	0.841688
	0.438772	0.126911	0.410072	0.697533	0.839243
	0.440001	0.126222	0.407807	0.695298	0.837962
	0.44123	0.126655	0.405041	0.692755	0.836307
	0.442459	0.125913	0.40275	0.691369	0.834337
	0.443688	0.124888	0.400238	0.68949	0.831768
	0.444917	0.123732	0.397474	0.687144	0.827979
	0.446146	0.123333	0.394609	0.684477	0.824451
	0.447375	0.12324	0.391697	0.681469	0.820863
	0.448604	0.122626	0.388079	0.678385	0.816923
	0.449833	0.121152	0.385344	0.675161	0.813615
	0.451062	0.119925	0.382394	0.67157	0.810669
	0.452292	0.119606	0.37953	0.668516	0.80706
	0.453521	0.118941	0.375821	0.667146	0.803922
	0.45475	0.117461	0.371414	0.663826	0.800348
	0.455979	0.115337	0.367075	0.660688	0.796101
	0.457208	0.114239	0.363825	0.656433	0.793296
	0.458437	0.11269	0.358794	0.653075	0.789727
	0.459666	0.111335	0.353212	0.650124	0.78653
	0.460895	0.110402	0.350284	0.645993	0.783441
	0.462124	0.110421	0.346301	0.64289	0.779359
	0.463353	0.109768	0.340929	0.639288	0.776653
	0.464582	0.108821	0.336679	0.636185	0.773207
	0.465811	0.107574	0.332983	0.633291	0.769838
	0.467041	0.106996	0.328302	0.630798	0.767838
	0.46827	0.106203	0.323998	0.628026	0.765013
	0.469499	0.104304	0.320063	0.62474	0.762371
	0.470728	0.103207	0.315956	0.621922	0.759076
	0.471957	0.102047	0.31096	0.618341	0.756455
	0.473186	0.101221	0.306424	0.615178	0.754541
	0.474415	0.100536	0.302489	0.611774	0.749883
	0.475644	0.099693	0.299134	0.608507	0.746481
	0.476873	0.098312	0.29538	0.604799	0.743866
	0.478102	0.096684	0.291373	0.602126	0.741358
	0.479331	0.096147	0.287709	0.59952	0.738711
	0.480561	0.095542	0.283803	0.596653	0.734948
	0.48179	0.094475	0.279669	0.593637	0.73202
	0.483019	0.093805	0.275569	0.59118	0.729048
	0.484248	0.093343	0.271817	0.588672	0.72559
	0.485477	0.092835	0.26843	0.586155	0.721721
	0.486706	0.092224	0.265397	0.583884	0.718516
	0.487935	0.091772	0.262241	0.581132	0.715541
	0.489164	0.091748	0.258769	0.578278	0.712349
	0.490393	0.091043	0.255259	0.575724	0.709167
	0.491622	0.090091	0.251141	0.573378	0.706055
	0.492851	0.089433	0.246869	0.571039	0.702566
	0.49408	0.088196	0.243262	0.569057	0.698821
	0.49531	0.088091	0.240215	0.567052	0.695179
	0.496539	0.087541	0.236866	0.564592	0.691441
	0.497768	0.086336	0.233811	0.563086	0.687531
	0.498997	0.086284	0.230685	0.561129	0.684169
	0.500226	0.085688	0.227179	0.558195	0.681373
	0.501455	0.084623	0.224315	0.555758	0.678122
	0.502684	0.083544	0.221468	0.553364	0.674312
	0.503913	0.082757	0.2196	0.551186	0.670808
	0.505142	0.08193	0.217553	0.548356	0.66757
	0.506371	0.081796	0.215989	0.545583	0.664133
	0.5076	0.081148	0.2139	0.543469	0.661572
	0.508829	0.080695	0.211028	0.540743	0.65913
	0.510059	0.080733	0.208068	0.538516	0.657407
	0.511288	0.08132	0.206588	0.536771	0.655898
	0.512517	0.080787	0.203947	0.535288	0.654049
	0.513746	0.080049	0.201462	0.533047	0.65198
	0.514975	0.079816	0.198564	0.530737	0.649399
	0.516204	0.080095	0.195154	0.527923	0.645815
	0.517433	0.080957	0.192757	0.526429	0.642485
	0.518662	0.081339	0.190329	0.524835	0.639111
	0.519891	0.081599	0.187793	0.523641	0.636386
	0.52112	0.081094	0.185958	0.522379	0.633948
	0.522349	0.080417	0.185409	0.521038	0.631858
	0.523579	0.08026	0.18252	0.519958	0.629354
	0.524808	0.080636	0.181047	0.51874	0.627095
	0.526037	0.080669	0.179505	0.51766	0.62444
	0.527266	0.080022	0.177141	0.515601	0.623349
	0.528495	0.079175	0.175172	0.513511	0.62168
	0.529724	0.078712	0.173427	0.51114	0.619731
	0.530953	0.078968	0.172586	0.511556	0.617374
	0.532182	0.078732	0.171423	0.510082	0.615007
	0.533411	0.078667	0.16949	0.508785	0.612184
	0.53464	0.078431	0.168143	0.507265	0.609843
	0.535869	0.078058	0.166869	0.506447	0.607006
	0.537098	0.077764	0.165009	0.505749	0.60633
	0.538328	0.077517	0.163565	0.504495	0.6054
	0.539557	0.077887	0.162096	0.502688	0.603225
	0.540786	0.077675	0.159932	0.5006	0.601261
	0.542015	0.076554	0.158111	0.499061	0.599418
	0.543244	0.076411	0.156042	0.497434	0.597787
	0.544473	0.076491	0.154612	0.496119	0.596682
	0.545702	0.075605	0.153093	0.493563	0.595062
	0.546931	0.074687	0.151655	0.491948	0.593533
	0.54816	0.074779	0.150097	0.490421	0.593206
	0.549389	0.075424	0.14904	0.488685	0.592182
	0.550618	0.07484	0.147109	0.488024	0.590279
	0.551847	0.074708	0.145897	0.487136	0.588758
	0.553077	0.074846	0.145669	0.485302	0.587108
	0.554306	0.074454	0.145335	0.483749	0.585635
	0.555535	0.073689	0.145131	0.482628	0.584608
	0.556764	0.072653	0.144145	0.480947	0.583912
	0.557993	0.072396	0.143078	0.480127	0.582446
	0.559222	0.072502	0.142239	0.479553	0.58132
	0.560451	0.072428	0.141287	0.478186	0.580574
	0.56168	0.071675	0.140988	0.476882	0.579673
	0.562909	0.070674	0.140043	0.47568	0.578259
	0.564138	0.070497	0.138922	0.474459	0.576675
	0.565367	0.070867	0.137653	0.473049	0.575769
	0.566597	0.070548	0.135791	0.471969	0.574497
	0.567826	0.070187	0.133553	0.471289	0.573682
	0.569055	0.069809	0.131279	0.470523	0.572442
	0.570284	0.068761	0.129531	0.469598	0.571164
	0.571513	0.067788	0.128527	0.468891	0.569554
	0.572742	0.067903	0.127625	0.4682	0.567565
	0.573971	0.0677	0.125755	0.467073	0.565907
	0.5752	0.067021	0.123807	0.465591	0.563788
	0.576429	0.067279	0.122171	0.464532	0.562034
	0.577658	0.066884	0.121182	0.463281	0.561303
	0.578887	0.065657	0.120324	0.462294	0.561014
	0.580116	0.064202	0.118912	0.460556	0.560961
	0.581345	0.063099	0.117924	0.459251	0.559957
	0.582575	0.062615	0.116974	0.457972	0.558751
	0.583804	0.061636	0.115804	0.456504	0.557889
	0.585033	0.061032	0.114079	0.454982	0.556769
	0.586262	0.060145	0.112859	0.453676	0.555417
	0.587491	0.060769	0.111025	0.451952	0.554156
	0.58872	0.060901	0.110236	0.450413	0.552816
	0.589949	0.060783	0.109424	0.448978	0.550986
	0.591178	0.061023	0.10848	0.447591	0.548999
	0.592407	0.061307	0.107813	0.447359	0.547333
	0.593636	0.061933	0.106724	0.445493	0.546176
	0.594865	0.062315	0.106102	0.444379	0.545425
	0.596095	0.062232	0.105094	0.442998	0.544598
	0.597324	0.061849	0.103754	0.442939	0.543687
	0.598553	0.062282	0.10298	0.442183	0.543125
	0.599782	0.062719	0.102655	0.440479	0.541881
	0.601011	0.062298	0.102221	0.439513	0.54106
	0.60224	0.061952	0.102602	0.438818	0.539965
	0.603469	0.062235	0.102231	0.438118	0.538864
	0.604698	0.062094	0.101006	0.436343	0.538581
	0.605927	0.062109	0.100551	0.435519	0.538028
	0.607156	0.062072	0.099407	0.434535	0.536021
	0.608385	0.062614	0.098722	0.434252	0.535412
	0.609614	0.062134	0.097009	0.433919	0.53404
	0.610844	0.061734	0.096052	0.432543	0.53245
	0.612073	0.062195	0.094599	0.431261	0.532091
	0.613302	0.062386	0.095028	0.429714	0.531218
	0.614531	0.062365	0.094168	0.428734	0.529797
	0.61576	0.062665	0.092461	0.428464	0.529658
	0.616989	0.063047	0.091053	0.428602	0.52824
	0.618218	0.062837	0.090116	0.427802	0.527105
	0.619447	0.062974	0.089983	0.427017	0.525492
	0.620676	0.063609	0.089811	0.425537	0.525471
	0.621905	0.06334	0.090318	0.424313	0.52372
	0.623134	0.063981	0.089493	0.422996	0.522521
	0.624363	0.064192	0.088045	0.421977	0.521674
	0.625593	0.063017	0.087466	0.421235	0.520421
	0.626822	0.061571	0.087286	0.420757	0.520197
	0.628051	0.060861	0.088098	0.420146	0.519174
	0.62928	0.060267	0.088066	0.418716	0.518488
	0.630509	0.059864	0.087195	0.41779	0.517244
	0.631738	0.059928	0.086966	0.417249	0.517368
	0.632967	0.059444	0.087494	0.416431	0.516993
	0.634196	0.059161	0.08584	0.415186	0.516775
	0.635425	0.059014	0.085355	0.413758	0.516838
	0.636654	0.059057	0.085872	0.413329	0.515899
	0.637883	0.058258	0.086596	0.413064	0.515404
	0.639113	0.057973	0.086851	0.412611	0.515273
	0.640342	0.059148	0.086679	0.411714	0.514696
	0.641571	0.06039	0.08714	0.410249	0.513919
	0.6428	0.061769	0.08733	0.410065	0.512709
	0.644029	0.062441	0.086662	0.40997	0.512369
	0.645258	0.06284	0.086046	0.409403	0.512692
	0.646487	0.062679	0.085825	0.409121	0.512297
	0.647716	0.063233	0.08587	0.409236	0.512136
	0.648945	0.062672	0.086034	0.408215	0.512138
	0.650174	0.061778	0.085205	0.407479	0.511792
	0.651403	0.061624	0.084865	0.408142	0.511011
	0.652632	0.060991	0.084907	0.408086	0.509931
	0.653862	0.059274	0.085206	0.407315	0.509341
	0.655091	0.057959	0.084876	0.406217	0.509429
	0.65632	0.05683	0.083642	0.40482	0.509294
	0.657549	0.056409	0.082739	0.404152	0.508683
	0.658778	0.055996	0.082286	0.403528	0.50808
	0.660007	0.055007	0.081486	0.402725	0.507204
	0.661236	0.05425	0.080762	0.401174	0.505793
	0.662465	0.054246	0.079787	0.400697	0.504261
	0.663694	0.054044	0.078391	0.400499	0.502853
	0.664923	0.054045	0.077761	0.400524	0.501701
	0.666152	0.053403	0.077596	0.400668	0.500077
	0.667381	0.05191	0.077065	0.400855	0.498602
	0.668611	0.052441	0.076567	0.400468	0.498007
	0.66984	0.051748	0.076302	0.40032	0.497259
	0.671069	0.051807	0.076267	0.399797	0.496651
	0.672298	0.050607	0.076781	0.398891	0.496668
	0.673527	0.049849	0.077151	0.398838	0.4963
	0.674756	0.049821	0.076714	0.398497	0.495834
	0.675985	0.05018	0.075886	0.397785	0.495649
	0.677214	0.050513	0.075991	0.397829	0.494966
	0.678443	0.050741	0.077147	0.397665	0.49477
	0.679672	0.050334	0.076991	0.396078	0.494316
	0.680901	0.04919	0.076594	0.395436	0.493391
	0.682131	0.048382	0.075536	0.39542	0.492629
	0.68336	0.048652	0.074287	0.39549	0.491904
	0.684589	0.048118	0.07336	0.395318	0.492161
	0.685818	0.048033	0.073025	0.395924	0.491847
	0.687047	0.04856	0.073662	0.396304	0.490974
	0.688276	0.048845	0.074024	0.396401	0.49044
	0.689505	0.049231	0.072706	0.396026	0.489359
	0.690734	0.049136	0.07146	0.396019	0.489031
	0.691963	0.049022	0.071078	0.395923	0.4888
	0.693192	0.049466	0.071169	0.395481	0.488129
	0.694421	0.049668	0.070548	0.394712	0.48594
	0.69565	0.049546	0.069743	0.394061	0.484533
	0.69688	0.049284	0.070078	0.394058	0.483522
	0.698109	0.049343	0.069932	0.393898	0.482982
	0.699338	0.049884	0.069753	0.392637	0.48256
	0.700567	0.049957	0.069124	0.391952	0.481078
	0.701796	0.049394	0.068615	0.391802	0.480654
	0.703025	0.048596	0.068792	0.392325	0.479517
	0.704254	0.047168	0.067652	0.392683	0.477995
	0.705483	0.047014	0.066563	0.391897	0.477419
	0.706712	0.046578	0.066316	0.39117	0.475504
	0.707941	0.04632	0.064547	0.391223	0.475114
	0.70917	0.045464	0.06383	0.39086	0.473933
	0.710399	0.045078	0.063496	0.389669	0.473248
	0.711629	0.045322	0.062331	0.389196	0.472874
	0.712858	0.045437	0.061817	0.389495	0.471976
	0.714087	0.045119	0.061365	0.388247	0.470608
	0.715316	0.04439	0.060373	0.387269	0.471232
	0.716545	0.04496	0.059463	0.387924	0.470324
	0.717774	0.04566	0.058468	0.387756	0.468702
	0.719003	0.046163	0.05856	0.387672	0.467218
	0.720232	0.04691	0.058845	0.38709	0.466635
	0.721461	0.047416	0.05868	0.387906	0.466031
	0.72269	0.047922	0.05827	0.387017	0.465517
	0.723919	0.046952	0.057997	0.38818	0.465802
	0.725148	0.04657	0.057417	0.388123	0.4661
	0.726378	0.046496	0.056982	0.38782	0.466261
	0.727607	0.046993	0.056407	0.387617	0.466763
	0.728836	0.047272	0.056471	0.386098	0.467164
	0.730065	0.046631	0.057108	0.386163	0.466895
	0.731294	0.046042	0.056379	0.386806	0.466291
	0.732523	0.046692	0.056181	0.387086	0.466091
	0.733752	0.04699	0.056014	0.387398	0.465291
	0.734981	0.046702	0.05539	0.3876	0.463848
	0.73621	0.046117	0.055297	0.388004	0.462505
	0.737439	0.045541	0.055709	0.388302	0.460723
	0.738668	0.044743	0.055311	0.38805	0.459687
	0.739897	0.044427	0.053275	0.387776	0.459102
	0.741127	0.044741	0.05367	0.38731	0.457691
	0.742356	0.043872	0.053589	0.386396	0.457361
	0.743585	0.043381	0.053182	0.385794	0.457647
	0.744814	0.043316	0.053003	0.385018	0.457551
	0.746043	0.043076	0.052453	0.385013	0.457412
	0.747272	0.042844	0.052728	0.384388	0.456682
	0.748501	0.042645	0.052784	0.38333	0.455627
	0.74973	0.042362	0.051648	0.383252	0.454903
	0.750959	0.041864	0.051995	0.382437	0.454141
	0.752188	0.041228	0.052193	0.381945	0.454065
	0.753417	0.040419	0.05149	0.381528	0.453908
	0.754647	0.039801	0.050538	0.381003	0.452762
	0.755876	0.03927	0.049696	0.381172	0.452738
	0.757105	0.039268	0.049229	0.381572	0.453149
	0.758334	0.039782	0.049275	0.381018	0.453031
	0.759563	0.039528	0.049371	0.380595	0.45225
	0.760792	0.038913	0.049204	0.380641	0.45134
	0.762021	0.038433	0.048263	0.380559	0.451449
	0.76325	0.037916	0.047851	0.380218	0.451345
	0.764479	0.038187	0.047544	0.379334	0.450683
	0.765708	0.038758	0.048184	0.378697	0.450475
	0.766937	0.038689	0.048993	0.377939	0.450164
	0.768166	0.038722	0.048295	0.377176	0.449782
	0.769396	0.038228	0.047962	0.376597	0.44974
	0.770625	0.038195	0.048017	0.375636	0.449385
	0.771854	0.038408	0.048119	0.374951	0.448938
	0.773083	0.038059	0.048019	0.374809	0.447857
	0.774312	0.038076	0.04818	0.37461	0.447557
	0.775541	0.039283	0.047866	0.37429	0.447556
	0.77677	0.038726	0.047537	0.374782	0.44725
	0.777999	0.038296	0.046812	0.37503	0.446394
	0.779228	0.038172	0.046577	0.373956	0.445872
	0.780457	0.037515	0.046516	0.373446	0.445085
	0.781686	0.036868	0.045699	0.373419	0.444954
	0.782915	0.035368	0.044398	0.372843	0.444132
	0.784145	0.036186	0.043731	0.37127	0.443526
	0.785374	0.036544	0.043462	0.369987	0.443702
	0.786603	0.035885	0.043111	0.368692	0.443127
	0.787832	0.03534	0.042462	0.368931	0.442743
	0.789061	0.035851	0.042176	0.368619	0.442218
	0.79029	0.036971	0.042039	0.36826	0.441226
	0.791519	0.037408	0.040687	0.368083	0.440293
	0.792748	0.035992	0.039581	0.367431	0.439979
	0.793977	0.035965	0.038919	0.366224	0.439569
	0.795206	0.036587	0.038321	0.365365	0.439413
	0.796435	0.036762	0.037905	0.36474	0.440153
	0.797665	0.036999	0.037528	0.3642	0.439899
	0.798894	0.038261	0.037109	0.363684	0.440336
	0.800123	0.037939	0.036266	0.362645	0.441021
	0.801352	0.037951	0.034878	0.362455	0.440433
	0.802581	0.03877	0.033248	0.362314	0.439586
	0.80381	0.040361	0.031657	0.361549	0.43971
	0.805039	0.03937	0.030815	0.361916	0.438334
	0.806268	0.039069	0.030615	0.362037	0.437128
	0.807497	0.039386	0.030111	0.360882	0.436449
	0.808726	0.039968	0.029402	0.360609	0.435095
	0.809955	0.0399	0.027994	0.359543	0.435139
	0.811184	0.039599	0.026747	0.358904	0.435601
	0.812414	0.03951	0.025835	0.357998	0.435597
	0.813643	0.040823	0.025603	0.357762	0.435935
	0.814872	0.041299	0.026063	0.357737	0.435167
	0.816101	0.041318	0.026275	0.357084	0.435727
	0.81733	0.041364	0.02676	0.35686	0.435557
	0.818559	0.040949	0.027177	0.35603	0.435133
	0.819788	0.041436	0.0268	0.35546	0.434207
	0.821017	0.041384	0.026026	0.3556	0.433809
	0.822246	0.041373	0.025337	0.354931	0.434792
	0.823475	0.040792	0.025319	0.35471	0.434748
	0.824704	0.040182	0.025556	0.35463	0.434562
	0.825933	0.039345	0.024859	0.355477	0.43454
	0.827163	0.038857	0.023863	0.355454	0.433947
	0.828392	0.038265	0.021979	0.354871	0.433425
	0.829621	0.038817	0.020955	0.355911	0.432927
	0.83085	0.039434	0.020912	0.355842	0.432379
	0.832079	0.039064	0.020533	0.355661	0.4317
	0.833308	0.039045	0.020262	0.355676	0.431441
	0.834537	0.039905	0.020076	0.355633	0.43129
	0.835766	0.040058	0.019766	0.355516	0.431156
	0.836995	0.039593	0.01924	0.355301	0.430525
	0.838224	0.04105	0.019585	0.35471	0.430347
	0.839453	0.039686	0.020325	0.353973	0.430863
	0.840683	0.038987	0.020696	0.354076	0.430877
	0.841912	0.038927	0.020256	0.354029	0.431211
	0.843141	0.038884	0.01987	0.353541	0.432159
	0.84437	0.039684	0.020107	0.352931	0.432533
	0.845599	0.039549	0.020467	0.353001	0.432962
	0.846828	0.039871	0.020407	0.353269	0.432304
	0.848057	0.040188	0.020397	0.353356	0.431297
	0.849286	0.0398	0.020827	0.35265	0.430708
	0.850515	0.038484	0.020673	0.352394	0.429872
	0.851744	0.036916	0.020043	0.352241	0.429157
	0.852973	0.036268	0.020313	0.3521	0.429329
	0.854202	0.036231	0.020799	0.351709	0.429495
	0.855431	0.035278	0.020298	0.351894	0.428605
	0.856661	0.034877	0.019594	0.351845	0.427804
	0.85789	0.034778	0.018624	0.35142	0.426955
	0.859119	0.033581	0.017852	0.351123	0.426242
	0.860348	0.032638	0.018171	0.350573	0.426296
	0.861577	0.033498	0.018174	0.350278	0.42561
	0.862806	0.033174	0.01919	0.350561	0.424933
	0.864035	0.032473	0.020051	0.350034	0.424986
	0.865264	0.031861	0.020943	0.348608	0.425001
	0.866493	0.032205	0.020809	0.348577	0.425115
	0.867722	0.033272	0.020807	0.348448	0.425831
	0.868951	0.032821	0.020806	0.348121	0.425788
	0.870181	0.032852	0.020963	0.348478	0.425378
	0.87141	0.033431	0.021604	0.347695	0.425263
	0.872639	0.032906	0.022215	0.348399	0.424907
	0.873868	0.032386	0.023734	0.348203	0.424508
	0.875097	0.031757	0.022545	0.347816	0.424031
	0.876326	0.031721	0.02123	0.347372	0.422463
	0.877555	0.031456	0.021288	0.347025	0.421372
	0.878784	0.03094	0.021317	0.347536	0.421141
	0.880013	0.029977	0.020813	0.347379	0.421406
	0.881242	0.02934	0.020601	0.346485	0.422053
	0.882471	0.029583	0.020608	0.345661	0.422303
	0.8837	0.030163	0.02011	0.345957	0.4216
	0.88493	0.031318	0.019893	0.345481	0.420428
	0.886159	0.032057	0.01898	0.345026	0.420253
	0.887388	0.032232	0.019453	0.344628	0.419961
	0.888617	0.032387	0.018892	0.342757	0.420215
	0.889846	0.031917	0.019128	0.343316	0.421485
	0.891075	0.031647	0.019226	0.343406	0.422521
	0.892304	0.031353	0.019574	0.341931	0.423271
	0.893533	0.031351	0.019833	0.342001	0.42376
	0.894762	0.030318	0.019557	0.341391	0.423045
	0.895991	0.029369	0.018921	0.340501	0.422552
	0.89722	0.029038	0.018828	0.340282	0.422677
	0.898449	0.028657	0.020056	0.339679	0.422696
	0.899679	0.029347	0.019891	0.338341	0.422318
	0.900908	0.029244	0.019175	0.338249	0.421479
	0.902137	0.030116	0.018718	0.337147	0.420466
	0.903366	0.030066	0.018581	0.336565	0.420206
	0.904595	0.02998	0.019305	0.336155	0.420303
	0.905824	0.029717	0.019481	0.334881	0.418455
	0.907053	0.029697	0.01951	0.335194	0.41802
	0.908282	0.029472	0.019828	0.334641	0.417955
	0.909511	0.030476	0.019776	0.334232	0.417521
	0.91074	0.03092	0.019696	0.334457	0.417412
	0.911969	0.031243	0.019415	0.334348	0.418103
	0.913199	0.032056	0.019538	0.333792	0.419604
	0.914428	0.032821	0.019252	0.333338	0.41907
	0.915657	0.033516	0.017986	0.333328	0.41772
	0.916886	0.034049	0.018526	0.332755	0.417098
	0.918115	0.033883	0.018557	0.331614	0.417298
	0.919344	0.034142	0.019	0.331364	0.417734
	0.920573	0.033976	0.019208	0.331138	0.417803
	0.921802	0.033519	0.01886	0.330894	0.417665
	0.923031	0.033004	0.018005	0.330976	0.417138
	0.92426	0.032783	0.017246	0.330932	0.417306
	0.925489	0.032766	0.017606	0.330688	0.416729
	0.926718	0.032639	0.016598	0.331046	0.416143
	0.927948	0.031941	0.016801	0.331424	0.416062
	0.929177	0.031961	0.016205	0.331008	0.415572
	0.930406	0.032185	0.016647	0.33109	0.415137
	0.931635	0.031424	0.016385	0.330788	0.415075
	0.932864	0.031102	0.016644	0.330338	0.415034
	0.934093	0.031644	0.015901	0.330228	0.415017
	0.935322	0.031396	0.014822	0.329849	0.41462
	0.936551	0.03076	0.014735	0.329754	0.414372
	0.93778	0.029947	0.014692	0.330099	0.414833
	0.939009	0.029701	0.014552	0.330599	0.415806
	0.940238	0.030175	0.013809	0.330483	0.415652
	0.941467	0.030356	0.013136	0.33009	0.415192
	0.942697	0.029841	0.012481	0.329798	0.414729
	0.943926	0.030081	0.012247	0.330151	0.414796
	0.945155	0.030035	0.012269	0.330254	0.415054
	0.946384	0.029705	0.0123	0.330535	0.415267
	0.947613	0.028617	0.011286	0.330974	0.415175
	0.948842	0.028105	0.009979	0.330374	0.414397
	0.950071	0.028673	0.009947	0.330517	0.413676
	0.9513	0.02917	0.010301	0.330882	0.412812
	0.952529	0.028758	0.010631	0.33022	0.411422
	0.953758	0.028513	0.009701	0.329588	0.410686
	0.954987	0.028272	0.009937	0.329747	0.409823
	0.956217	0.028437	0.009667	0.329947	0.409108
	0.957446	0.028924	0.008829	0.32947	0.40872
	0.958675	0.029064	0.008851	0.328705	0.40825
	0.959904	0.028727	0.007657	0.327813	0.407815
	0.961133	0.028373	0.007316	0.327764	0.407146
	0.962362	0.029459	0.006636	0.328041	0.407293
	0.963591	0.028011	0.006632	0.327328	0.407372
	0.96482	0.028162	0.006486	0.326918	0.407201
	0.966049	0.028503	0.006553	0.326039	0.407028
	0.967278	0.028786	0.005369	0.325621	0.406824
	0.968507	0.029121	0.004745	0.325727	0.406996
	0.969736	0.028385	0.005176	0.324999	0.406473
	0.970966	0.02719	0.005042	0.325206	0.406367
	0.972195	0.027715	0.004321	0.325549	0.406992
	0.973424	0.028123	0.003724	0.325722	0.40613
	0.974653	0.027244	0.003615	0.325115	0.405027
	0.975882	0.026608	0.004299	0.324894	0.404152
	0.977111	0.026908	0.005052	0.323912	0.404029
	0.97834	0.02663	0.004506	0.323599	0.404488
	0.979569	0.026427	0.003929	0.324906	0.405014
	0.980798	0.026333	0.003831	0.325182	0.405161
	0.982027	0.026995	0.004283	0.323968	0.404427
	0.983256	0.026819	0.004354	0.324788	0.404346
	0.984485	0.027019	0.003711	0.323568	0.403779
	0.985715	0.027074	0.003387	0.323541	0.403224
	0.986944	0.027287	0.003454	0.322472	0.402557
	0.988173	0.027396	0.003557	0.322174	0.402622
	0.989402	0.027123	0.003079	0.321234	0.402324
	0.990631	0.026817	0.002615	0.32129	0.402038
	0.99186	0.027188	0.002255	0.321128	0.402066
	0.993089	0.028072	0.001747	0.321399	0.401783
	0.994318	0.028027	0.001444	0.322536	0.402463
	0.995547	0.028275	0.000984	0.322601	0.402843
	0.996776	0.028985	0.000951	0.32239	0.401979
	0.998005	0.029789	0.000694	0.323113	0.40208
	0.999234	0.03025	0.000466	0.323315	0.401926
	1.00046	0.030014	0.000492	0.322543	0.401086
	1.00169	0.02996	0.000722	0.32212	0.401201
	1.00292	0.030732	0.001409	0.321566	0.40184
	1.00415	0.030714	0.002185	0.321124	0.401761
	1.00538	0.030327	0.002352	0.321274	0.401826
	1.00661	0.029959	0.002145	0.320592	0.401659
	1.00784	0.030656	0.001769	0.320284	0.401161
	1.00907	0.031101	0.001662	0.319874	0.401138
	1.0103	0.030739	0.001976	0.319823	0.401681
	1.01153	0.029313	0.002105	0.31952	0.402237
	1.01275	0.029407	0.002062	0.318448	0.402111
	1.01398	0.030172	0.001644	0.318046	0.401894
	1.01521	0.029866	0.001321	0.318203	0.40254
	1.01644	0.030202	0.001808	0.318417	0.40233
	1.01767	0.030413	0.001284	0.318396	0.403266
	1.0189	0.030502	0.001679	0.318187	0.403505
	1.02013	0.030747	0.00263	0.318691	0.403281
	1.02136	0.030904	0.003377	0.31935	0.404064
	1.02259	0.030432	0.003659	0.31984	0.404189
	1.02382	0.030843	0.003235	0.320873	0.403676
	1.02504	0.031114	0.002758	0.32046	0.403689
	1.02627	0.030877	0.002364	0.320673	0.403917
	1.0275	0.030852	0.002786	0.320418	0.404036
	1.02873	0.030782	0.002175	0.320492	0.403918
	1.02996	0.031042	0.002491	0.321587	0.403559
	1.03119	0.030798	0.002265	0.322145	0.403262
	1.03242	0.030342	0.002168	0.322233	0.402825
	1.03365	0.029868	0.00337	0.321647	0.402003
	1.03488	0.029424	0.003918	0.321738	0.401877
	1.03611	0.029497	0.004179	0.321003	0.401909
	1.03734	0.029562	0.003983	0.32153	0.401595
	1.03856	0.029988	0.00383	0.321652	0.401488
	1.03979	0.030461	0.004246	0.321847	0.400982
	1.04102	0.030924	0.005479	0.32141	0.400018
	1.04225	0.031031	0.006395	0.320987	0.398949
	1.04348	0.030984	0.006291	0.319866	0.399097
	1.04471	0.031275	0.00521	0.319698	0.398737
	1.04594	0.031731	0.00502	0.318402	0.398952
	1.04717	0.032232	0.0051	0.317495	0.399435
	1.0484	0.032563	0.004853	0.317422	0.399227
	1.04963	0.032689	0.004951	0.318407	0.399284
	1.05086	0.032442	0.005227	0.318661	0.399174
	1.05208	0.032699	0.005869	0.318627	0.398894
	1.05331	0.032036	0.006147	0.318506	0.398241
	1.05454	0.031972	0.006003	0.317523	0.397954
	1.05577	0.032339	0.005688	0.316695	0.397721
	1.057	0.03246	0.005663	0.316137	0.397564
	1.05823	0.032307	0.006074	0.315795	0.398018
	1.05946	0.032398	0.006264	0.315222	0.398218
	1.06069	0.03271	0.006704	0.313999	0.398256
	1.06192	0.032536	0.006717	0.313331	0.398586
	1.06315	0.031653	0.006282	0.313136	0.398853
	1.06438	0.029854	0.005911	0.312401	0.398031
	1.0656	0.029193	0.005737	0.312444	0.396458
	1.06683	0.029059	0.005678	0.313228	0.396045
	1.06806	0.029615	0.00573	0.312234	0.395134
	1.06929	0.029207	0.005547	0.311699	0.394927
	1.07052	0.02903	0.005874	0.311303	0.394579
	1.07175	0.028581	0.006784	0.310564	0.393686
	1.07298	0.029041	0.006882	0.30988	0.392535
	1.07421	0.028655	0.006995	0.309784	0.391785
	1.07544	0.028231	0.006709	0.309964	0.391368
	1.07667	0.028822	0.008099	0.308514	0.39137
	1.0779	0.028886	0.007248	0.307952	0.391701
	1.07912	0.028643	0.007456	0.30802	0.391022
	1.08035	0.02796	0.006966	0.307416	0.390048
	1.08158	0.028025	0.005793	0.306981	0.390353
	1.08281	0.027837	0.00473	0.30716	0.39127
	1.08404	0.027667	0.004274	0.306798	0.390981
	1.08527	0.027113	0.004687	0.305952	0.39047
	1.0865	0.02822	0.006047	0.306326	0.390366
	1.08773	0.02807	0.005519	0.306594	0.389406
	1.08896	0.028483	0.004359	0.307258	0.388915
	1.09019	0.027439	0.004852	0.308561	0.3884
	1.09142	0.027507	0.004858	0.308525	0.388095
	1.09265	0.02912	0.004703	0.308132	0.387892
	1.09387	0.028717	0.003487	0.307803	0.388746
	1.0951	0.030348	0.001904	0.308348	0.389253
	1.09633	0.030733	0.001956	0.307642	0.389061
	1.09756	0.030854	0.001921	0.30815	0.38951
	1.09879	0.03057	0.001842	0.308528	0.388846
	1.10002	0.030094	0.001774	0.308109	0.388593
	1.10125	0.029553	0.00142	0.307865	0.387852
	1.10248	0.028916	0.000807	0.307805	0.388703
	1.10371	0.028542	0.000716	0.30755	0.389271
	1.10494	0.028042	-0.000242	0.308084	0.390627
	1.10617	0.027509	6.7e-05	0.308728	0.390281
	1.10739	0.026432	-0.000284	0.309199	0.389885
	1.10862	0.025682	-5.3e-05	0.310081	0.388688
	1.10985	0.025898	0.000686	0.309858	0.388887
	1.11108	0.02675	0.000441	0.308593	0.38985
	1.11231	0.027392	0.000812	0.307826	0.390155
	1.11354	0.027737	7.8e-05	0.308182	0.390454
	1.11477	0.027294	-0.000649	0.308788	0.389986
	1.116	0.026947	-0.000804	0.309076	0.390127
	1.11723	0.027722	-0.000937	0.309666	0.389405
	1.11846	0.028004	-0.000293	0.309464	0.389315
	1.11969	0.027509	-0.001638	0.308926	0.388094
	1.12091	0.027671	-0.002505	0.308914	0.387913
	1.12214	0.028102	-0.003415	0.308899	0.387038
	1.12337	0.028409	-0.004846	0.309224	0.38622
	1.1246	0.029438	-0.005258	0.310044	0.385985
	1.12583	0.03011	-0.005184	0.310688	0.385772
	1.12706	0.029764	-0.005899	0.310926	0.387188
	1.12829	0.02936	-0.006123	0.310886	0.387344
	1.12952	0.028848	-0.006118	0.310359	0.387348
	1.13075	0.028594	-0.00568	0.311539	0.387545
	1.13198	0.028995	-0.005413	0.312399	0.388064
	1.13321	0.029696	-0.005811	0.312692	0.388307
	1.13443	0.030141	-0.006168	0.313381	0.388296
	1.13566	0.03057	-0.006646	0.314185	0.388764
	1.13689	0.030676	-0.007037	0.314491	0.38955
	1.13812	0.029567	-0.008044	0.313816	0.390169
	1.13935	0.028853	-0.008117	0.314774	0.390153
	1.14058	0.029681	-0.007899	0.315343	0.389644
	1.14181	0.030307	-0.008409	0.314793	0.389802
	1.14304	0.030131	-0.008033	0.314956	0.389925
	1.14427	0.030645	-0.008153	0.315257	0.389961
	1.1455	0.03108	-0.008288	0.314951	0.389452
	1.14672	0.031558	-0.008475	0.315934	0.389819
	1.14795	0.031286	-0.008817	0.315166	0.390755
	1.14918	0.031067	-0.008951	0.314814	0.391109
	1.15041	0.030707	-0.008531	0.314608	0.391028
	1.15164	0.030573	-0.008878	0.31435	0.390991
	1.15287	0.030281	-0.009292	0.313954	0.391287
	1.1541	0.029907	-0.00939	0.313281	0.391914
	1.15533	0.029172	-0.009531	0.313444	0.391994
	1.15656	0.028508	-0.009102	0.312797	0.390901
	1.15779	0.028115	-0.009816	0.312105	0.39024
	1.15901	0.027087	-0.010241	0.313264	0.390488
	1.16024	0.026085	-0.009584	0.311621	0.390563
	1.16147	0.025945	-0.010218	0.311581	0.389873
	1.1627	0.026514	-0.010324	0.312098	0.389417
	1.16393	0.026703	-0.010288	0.311734	0.389804
	1.16516	0.027376	-0.010712	0.311773	0.389698
	1.16639	0.027092	-0.011496	0.311658	0.389781
	1.16762	0.027838	-0.011781	0.310736	0.389306
	1.16885	0.029023	-0.010855	0.31122	0.389012
	1.17008	0.028909	-0.010558	0.31149	0.388988
	1.17131	0.028373	-0.011218	0.311536	0.389665
	1.17254	0.027883	-0.011286	0.313989	0.389821
	1.17376	0.027042	-0.01173	0.314296	0.389158
	1.17499	0.026568	-0.011687	0.3136	0.387785
	1.17622	0.026775	-0.011674	0.312663	0.388791
	1.17745	0.026392	-0.011554	0.311911	0.389912
	1.17868	0.025026	-0.012065	0.311524	0.390089
	1.17991	0.024333	-0.013018	0.31069	0.39051
	1.18114	0.024322	-0.012731	0.310843	0.391059
	1.18237	0.022993	-0.012494	0.311126	0.391118
	1.1836	0.02303	-0.012694	0.311451	0.390386
	1.18483	0.023703	-0.012499	0.311109	0.390719
	1.18606	0.023289	-0.012282	0.310384	0.391104
	1.18728	0.023177	-0.012073	0.309543	0.391016
	1.18851	0.023741	-0.011955	0.309112	0.391333
	1.18974	0.02375	-0.01191	0.309084	0.390759
	1.19097	0.025256	-0.011975	0.308894	0.390435
	1.1922	0.025583	-0.012187	0.308422	0.390202
	1.19343	0.025103	-0.012421	0.307949	0.389325
	1.19466	0.024636	-0.012424	0.307656	0.389436
	1.19589	0.025038	-0.012457	0.307604	0.390057
	1.19712	0.024573	-0.012408	0.30737	0.391257
	1.19835	0.025201	-0.012063	0.307022	0.390717
	1.19958	0.025358	-0.01129	0.307655	0.389778
	1.2008	0.025169	-0.011064	0.308058	0.388421
	1.20203	0.024205	-0.010972	0.307498	0.387211
	1.20326	0.023797	-0.010444	0.307467	0.387356
	1.20449	0.023004	-0.009774	0.307883	0.38737
	1.20572	0.023	-0.009985	0.30826	0.387763
	1.20695	0.022051	-0.009404	0.308434	0.387308
	1.20818	0.022234	-0.009695	0.308857	0.387097
	1.20941	0.022407	-0.01058	0.309208	0.386853
	1.21064	0.02281	-0.011445	0.309604	0.386332
	1.21187	0.023015	-0.011745	0.309637	0.387039
	1.2131	0.023097	-0.012516	0.309685	0.386771
	1.21432	0.022743	-0.012179	0.308723	0.386333
	1.21555	0.023153	-0.011049	0.308726	0.385459
	1.21678	0.023124	-0.01146	0.309023	0.384151
	1.21801	0.023118	-0.011975	0.309295	0.384336
	1.21924	0.023906	-0.011801	0.309473	0.384994
	1.22047	0.024485	-0.011238	0.309394	0.385148
	1.2217	0.024188	-0.010612	0.308958	0.384155
	1.22293	0.024163	-0.011129	0.309376	0.384355
	1.22416	0.024418	-0.010959	0.309791	0.385171
	1.22539	0.024551	-0.0109	0.309631	0.385725
	1.22662	0.025088	-0.010635	0.309324	0.386028
	1.22784	0.025404	-0.010946	0.30863	0.386493
	1.22907	0.024659	-0.010129	0.308396	0.385649
	1.2303	0.024386	-0.009583	0.30895	0.384712
	1.23153	0.02479	-0.010081	0.308895	0.384545
	1.23276	0.024091	-0.010287	0.308309	0.383667
	1.23399	0.023335	-0.009837	0.307381	0.382483
	1.23522	0.023725	-0.010596	0.305383	0.381866
	1.23645	0.02458	-0.01093	0.305348	0.381991
	1.23768	0.024687	-0.010801	0.305135	0.38136
	1.23891	0.024986	-0.011082	0.304826	0.38009
	1.24013	0.025526	-0.011904	0.305253	0.379154
	1.24136	0.026283	-0.01124	0.305794	0.378098
	1.24259	0.026963	-0.010504	0.305636	0.377166
	1.24382	0.027194	-0.010967	0.305483	0.376335
	1.24505	0.02674	-0.009307	0.30599	0.376186
	1.24628	0.026848	-0.009572	0.306246	0.376906
	1.24751	0.026414	-0.010072	0.307256	0.37685
	1.24874	0.026618	-0.010549	0.308082	0.376391
	1.24997	0.026633	-0.01112	0.308291	0.375879
	1.2512	0.026674	-0.011822	0.308325	0.375123
	1.25243	0.025804	-0.011867	0.308522	0.37508
	1.25365	0.026105	-0.011411	0.308462	0.37511
	1.25488	0.026276	-0.010682	0.307732	0.374942
	1.25611	0.025857	-0.011228	0.307735	0.374425
	1.25734	0.025533	-0.011114	0.30752	0.374048
	1.25857	0.025699	-0.010771	0.306297	0.374058
	1.2598	0.025572	-0.011368	0.305762	0.372732
	1.26103	0.026028	-0.012131	0.305413	0.372235
	1.26226	0.026486	-0.012931	0.305225	0.371814
	1.26349	0.026772	-0.012951	0.305584	0.372084
	1.26472	0.027197	-0.014359	0.305849	0.371478
	1.26595	0.027638	-0.014844	0.305802	0.372061
	1.26717	0.028042	-0.014652	0.305307	0.371637
	1.2684	0.027958	-0.015316	0.304742	0.370541
	1.26963	0.026703	-0.01458	0.303897	0.371075
	1.27086	0.025698	-0.014088	0.303081	0.371788
	1.27209	0.025772	-0.013715	0.302967	0.370692
	1.27332	0.026276	-0.014053	0.30299	0.370929
	1.27455	0.026741	-0.013667	0.302401	0.370385
	1.27578	0.026891	-0.013795	0.301947	0.370172
	1.27701	0.027327	-0.015001	0.301673	0.370769
	1.27824	0.027998	-0.014804	0.301467	0.371977
	1.27947	0.027923	-0.014117	0.300926	0.372004
	1.28069	0.027851	-0.014355	0.300298	0.372611
	1.28192	0.028406	-0.01392	0.30043	0.372232
	1.28315	0.029021	-0.015644	0.30042	0.371916
	1.28438	0.029296	-0.016849	0.300291	0.372225
	1.28561	0.028837	-0.016608	0.300355	0.373111
	1.28684	0.028244	-0.016157	0.299422	0.374245
	1.28807	0.027636	-0.01689	0.299261	0.374092
	1.2893	0.027094	-0.016393	0.299968	0.374382
	1.29053	0.026844	-0.016375	0.300627	0.373946
	1.29176	0.026363	-0.017104	0.300702	0.374042
	1.29299	0.025973	-0.017584	0.3003	0.37444
	1.29421	0.027039	-0.017383	0.299773	0.374468
	1.29544	0.027696	-0.017753	0.30031	0.374872
	1.29667	0.027334	-0.017452	0.301293	0.375407
	1.2979	0.026959	-0.016718	0.301891	0.375191
	1.29913	0.027162	-0.017527	0.301648	0.37458
	1.30036	0.027552	-0.017278	0.301903	0.374693
	1.30159	0.027117	-0.016314	0.302467	0.374874
	1.30282	0.02687	-0.015712	0.301642	0.374802
	1.30405	0.026993	-0.015416	0.301514	0.375168
	1.30528	0.026632	-0.015609	0.302275	0.375156
	1.30651	0.026316	-0.016092	0.300991	0.375309
	1.30774	0.026092	-0.015541	0.299857	0.374839
	1.30896	0.025697	-0.014431	0.299212	0.374791
	1.31019	0.026024	-0.014443	0.299107	0.37473
	1.31142	0.026473	-0.014469	0.298196	0.374555
	1.31265	0.026217	-0.014317	0.297879	0.374068
	1.31388	0.025577	-0.01484	0.296277	0.373689
	1.31511	0.024789	-0.015494	0.296149	0.373536
	1.31634	0.02599	-0.016014	0.296558	0.373175
	1.31757	0.026361	-0.015882	0.296389	0.373276
	1.3188	0.026086	-0.015887	0.29679	0.373298
	1.32003	0.026324	-0.016116	0.296715	0.372337
	1.32126	0.027156	-0.015868	0.297171	0.372282
	1.32248	0.025994	-0.016048	0.297456	0.37283
	1.32371	0.025354	-0.015892	0.297538	0.373661
	1.32494	0.025173	-0.017121	0.296816	0.374107
	1.32617	0.024967	-0.016773	0.296977	0.375085
	1.3274	0.024968	-0.016573	0.297026	0.375632
	1.32863	0.025134	-0.016265	0.296753	0.374979
	1.32986	0.025652	-0.015762	0.296743	0.374946
	1.33109	0.025493	-0.016141	0.297058	0.374798
	1.33232	0.025197	-0.017059	0.297538	0.37386
	1.33355	0.024704	-0.017542	0.298391	0.373304
	1.33478	0.024875	-0.017321	0.298377	0.373189
	1.336	0.025328	-0.017168	0.298315	0.372533
	1.33723	0.024637	-0.017367	0.298441	0.371607
	1.33846	0.023254	-0.016647	0.298853	0.371597
	1.33969	0.022587	-0.015928	0.299573	0.370532
	1.34092	0.023155	-0.016072	0.299372	0.369456
	1.34215	0.022817	-0.01674	0.298687	0.369658
	1.34338	0.023463	-0.017267	0.298616	0.369291
	1.34461	0.023444	-0.01706	0.298347	0.368813
	1.34584	0.022962	-0.016579	0.297995	0.368817
	1.34706	0.02391	-0.016694	0.297359	0.367704
	1.3483	0.025032	-0.017512	0.296845	0.3672
	1.34952	0.025315	-0.0178	0.297231	0.366465
	1.35075	0.025021	-0.01782	0.297069	0.366198
	1.35198	0.025143	-0.018165	0.296594	0.364665
	1.35321	0.026535	-0.01862	0.296736	0.364149
	1.35444	0.027789	-0.018646	0.297282	0.364418
	1.35567	0.027073	-0.018719	0.297899	0.363941
	1.3569	0.02747	-0.019058	0.298354	0.364058
	1.35813	0.027493	-0.018675	0.297594	0.364058
	1.35936	0.028184	-0.01884	0.297603	0.363817
	1.36058	0.02716	-0.018921	0.296775	0.364713
	1.36181	0.027661	-0.019023	0.295911	0.364276
	1.36304	0.028811	-0.020581	0.295781	0.364573
	1.36427	0.02832	-0.021875	0.29516	0.365061
	1.3655	0.02885	-0.022543	0.295441	0.365208
	1.36673	0.02975	-0.022431	0.295081	0.365012
	1.36796	0.028841	-0.022373	0.294461	0.365428
	1.36919	0.02955	-0.023009	0.294734	0.364768
	1.37042	0.03096	-0.023331	0.294907	0.365322
	1.37165	0.030302	-0.023153	0.294182	0.364599
	1.37288	0.029198	-0.023061	0.293596	0.364621
	1.3741	0.028802	-0.022804	0.293462	0.364752
	1.37533	0.029389	-0.021965	0.293729	0.365541
	1.37656	0.029534	-0.021753	0.294435	0.364946
	1.37779	0.028257	-0.022471	0.294555	0.364418
	1.37902	0.028136	-0.022586	0.294163	0.36466
	1.38025	0.028278	-0.022395	0.294332	0.364329
	1.38148	0.027993	-0.022484	0.292957	0.364469
	1.38271	0.02721	-0.022617	0.293546	0.364225
	1.38394	0.027561	-0.02241	0.294072	0.363732
	1.38517	0.028387	-0.02158	0.294064	0.363573
	1.3864	0.029127	-0.02066	0.29382	0.363606
	1.38763	0.029367	-0.020545	0.293782	0.363773
	1.38885	0.029012	-0.0207	0.292833	0.36392
	1.39008	0.028674	-0.021212	0.292529	0.363817
	1.39131	0.029358	-0.021972	0.292349	0.363945
	1.39254	0.030423	-0.022225	0.292338	0.364003
	1.39377	0.031347	-0.021833	0.292014	0.363888
	1.395	0.032293	-0.020854	0.291602	0.363888
	1.39623	0.031992	-0.020366	0.290952	0.36431
	1.39746	0.031777	-0.020109	0.29089	0.364603
	1.39869	0.032446	-0.020408	0.290675	0.365054
	1.39992	0.033128	-0.02097	0.290111	0.366034
	1.40115	0.032683	-0.021659	0.290395	0.365419
	1.40237	0.032503	-0.021673	0.290097	0.365258
	1.4036	0.032142	-0.021356	0.291208	0.365541
	1.40483	0.031341	-0.020788	0.291404	0.365159
	1.40606	0.030547	-0.021377	0.291851	0.364848
	1.40729	0.030542	-0.021296	0.291517	0.365869
	1.40852	0.030288	-0.020829	0.291755	0.365915
	1.40975	0.029512	-0.019743	0.292281	0.366706
	1.41098	0.029178	-0.019043	0.292043	0.367219
	1.41221	0.02986	-0.019279	0.291808	0.36763
	1.41344	0.030355	-0.019678	0.292338	0.366654
	1.41467	0.029713	-0.019433	0.292512	0.366598
	1.41589	0.029353	-0.018607	0.291725	0.366753
	1.41712	0.028856	-0.019028	0.290816	0.366583
	1.41835	0.028475	-0.018703	0.289813	0.36663
	1.41958	0.028392	-0.018217	0.289214	0.36693
	1.42081	0.028764	-0.01926	0.288754	0.366976
	1.42204	0.028492	-0.019012	0.288236	0.366801
	1.42327	0.027482	-0.01879	0.288184	0.366931
	1.4245	0.027452	-0.018619	0.288622	0.368503
	1.42573	0.027803	-0.01654	0.289113	0.367345
	1.42696	0.028368	-0.016453	0.289329	0.367208
	1.42819	0.028863	-0.016246	0.289329	0.367486
	1.42941	0.029538	-0.01644	0.289691	0.3671
	1.43064	0.028724	-0.016195	0.290593	0.36762
	1.43187	0.028901	-0.01574	0.291492	0.368484
	1.4331	0.028999	-0.015922	0.29203	0.368463
	1.43433	0.029978	-0.01575	0.292207	0.368231
	1.43556	0.030674	-0.015949	0.292503	0.367779
	1.43679	0.03006	-0.015904	0.292347	0.367533
	1.43802	0.030772	-0.016386	0.292296	0.367309
	1.43925	0.030414	-0.016026	0.292072	0.368452
	1.44048	0.030923	-0.015536	0.291761	0.368492
	1.44171	0.030467	-0.016404	0.292202	0.368249
	1.44293	0.031611	-0.017172	0.29261	0.368561
	1.44416	0.032388	-0.016191	0.293311	0.368888
	1.44539	0.032004	-0.016199	0.29258	0.369327
	1.44662	0.031325	-0.0153	0.292346	0.368939
	1.44785	0.031136	-0.015727	0.291161	0.36872
	1.44908	0.030392	-0.015662	0.291577	0.368873
	1.45031	0.030497	-0.01498	0.29237	0.36894
	1.45154	0.029869	-0.014459	0.292671	0.368906
	1.45277	0.029474	-0.014021	0.29271	0.368542
	1.454	0.028707	-0.013711	0.293715	0.367664
	1.45522	0.027391	-0.013299	0.293564	0.367363
	1.45645	0.027586	-0.01388	0.292667	0.36762
	1.45768	0.028285	-0.014651	0.29264	0.367366
	1.45891	0.028226	-0.014713	0.292367	0.367049
	1.46014	0.027668	-0.014067	0.292617	0.367385
	1.46137	0.028357	-0.013965	0.292678	0.368148
	1.4626	0.028956	-0.014247	0.293198	0.368682
	1.46383	0.029166	-0.013233	0.292202	0.369267
	1.46506	0.028859	-0.013558	0.292388	0.369968
	1.46629	0.029312	-0.014929	0.291446	0.370362
	1.46752	0.029967	-0.014581	0.29196	0.370647
	1.46874	0.030236	-0.015944	0.290899	0.370487
	1.46997	0.030205	-0.016839	0.291344	0.37042
	1.4712	0.030297	-0.017372	0.291489	0.370274
	1.47243	0.031273	-0.017498	0.291174	0.369394
	1.47366	0.031582	-0.018151	0.29142	0.367886
	1.47489	0.030919	-0.017657	0.291298	0.367106
	1.47612	0.031197	-0.017775	0.290565	0.367906
	1.47735	0.031106	-0.018276	0.290676	0.36818
	1.47858	0.0316	-0.018405	0.290813	0.367585
	1.47981	0.031266	-0.018161	0.290581	0.367623
	1.48104	0.031054	-0.019711	0.290614	0.368024
	1.48226	0.031207	-0.020251	0.290868	0.368023
	1.48349	0.031435	-0.020499	0.290815	0.368236
	1.48472	0.032565	-0.021439	0.291132	0.368488
	1.48595	0.032097	-0.021484	0.291624	0.368522
	1.48718	0.031425	-0.021272	0.291474	0.368254
	1.48841	0.030977	-0.021862	0.291497	0.369452
	1.48964	0.030939	-0.022555	0.291404	0.369489
	1.49087	0.029612	-0.022831	0.290894	0.369553
	1.4921	0.029097	-0.022367	0.290207	0.369803
	1.49333	0.028019	-0.022483	0.289613	0.369752
	1.49456	0.028176	-0.022792	0.288767	0.370543
	1.49578	0.02829	-0.024022	0.288931	0.370672
	1.49701	0.02777	-0.024485	0.289058	0.371503
	1.49824	0.028538	-0.025164	0.289523	0.372191
	1.49947	0.028398	-0.025323	0.290096	0.371786
	1.5007	0.028303	-0.026127	0.290379	0.372107
	1.50193	0.028241	-0.026573	0.291318	0.372175
	1.50316	0.027734	-0.025435	0.291877	0.372158
	1.50439	0.027805	-0.023875	0.291611	0.374043
	1.50562	0.027593	-0.024275	0.291433	0.374965
	1.50685	0.027691	-0.024585	0.291766	0.37468
	1.50808	0.027817	-0.025647	0.292147	0.374376
	1.5093	0.028236	-0.026272	0.291892	0.374883
	1.51053	0.028182	-0.026717	0.291676	0.37575
	1.51176	0.027837	-0.027529	0.290818	0.37533
	1.51299	0.028578	-0.027617	0.289432	0.373831
	1.51422	0.028359	-0.027543	0.288786	0.372797
	1.51545	0.029015	-0.027623	0.287897	0.373329
	1.51668	0.029669	-0.028606	0.286959	0.374435
	1.51791	0.028846	-0.029185	0.287127	0.374969
	1.51914	0.028491	-0.029103	0.287642	0.374845
	1.52037	0.02891	-0.029296	0.2876	0.374565
	1.5216	0.029865	-0.029978	0.28713	0.374961
	1.52283	0.030172	-0.030648	0.286117	0.374878
	1.52405	0.029816	-0.030247	0.286199	0.373292
	1.52528	0.02995	-0.030789	0.286515	0.373012
	1.52651	0.03043	-0.031022	0.28687	0.373476
	1.52774	0.029865	-0.030587	0.286302	0.37307
	1.52897	0.02957	-0.030839	0.286494	0.373213
	1.5302	0.029171	-0.030448	0.286137	0.373706
	1.53143	0.029109	-0.029695	0.287521	0.374225
	1.53266	0.028522	-0.029164	0.287468	0.373392
	1.53389	0.02743	-0.029145	0.287532	0.373338
	1.53512	0.026645	-0.028582	0.28791	0.373954
	1.53635	0.026051	-0.028384	0.288125	0.374221
	1.53757	0.025378	-0.028741	0.288822	0.374425
	1.5388	0.024481	-0.028764	0.289382	0.37377
	1.54003	0.023846	-0.029446	0.288391	0.374693
	1.54126	0.023403	-0.029242	0.287865	0.375027
	1.54249	0.022952	-0.028411	0.288402	0.374996
	1.54372	0.022257	-0.027108	0.288675	0.375202
	1.54495	0.021291	-0.026841	0.289463	0.375101
	1.54618	0.021923	-0.026234	0.290367	0.374981
	1.54741	0.021991	-0.025868	0.291004	0.374911
	1.54863	0.021999	-0.026784	0.291566	0.374882
	1.54987	0.021863	-0.026889	0.291687	0.375233
	1.55109	0.021905	-0.025844	0.291544	0.375579
	1.55232	0.022709	-0.025426	0.291826	0.375761
	1.55355	0.023836	-0.025509	0.291836	0.376184
	1.55478	0.02503	-0.025742	0.292046	0.376373
	1.55601	0.025911	-0.025278	0.292387	0.375334
	1.55724	0.025971	-0.023968	0.292417	0.374415
	1.55847	0.025706	-0.023463	0.292384	0.373623
	1.5597	0.025954	-0.023746	0.292427	0.373411
	1.56093	0.026309	-0.023445	0.292026	0.373154
	1.56215	0.026201	-0.022274	0.291954	0.372743
	1.56339	0.026324	-0.021707	0.29206	0.371823
	1.56461	0.026542	-0.022602	0.29176	0.372079
	1.56584	0.026223	-0.023729	0.29112	0.372684
	1.56707	0.026125	-0.023885	0.290682	0.371024
	1.5683	0.02667	-0.023694	0.29062	0.369634
	1.56953	0.026412	-0.023578	0.290436	0.370059
	1.57076	0.025799	-0.023612	0.290274	0.370887
	1.57199	0.025961	-0.023619	0.290401	0.370559
	1.57322	0.02603	-0.02355	0.291315	0.369066
	1.57445	0.026048	-0.023963	0.29209	0.369158
	1.57567	0.025853	-0.024087	0.293014	0.369975
	1.5769	0.026001	-0.023751	0.293234	0.370536
	1.57813	0.026282	-0.023255	0.293357	0.369828
	1.57936	0.026423	-0.023072	0.293518	0.369992
	1.58059	0.026117	-0.023267	0.293492	0.369557
	1.58182	0.025952	-0.023389	0.293107	0.36907
	1.58305	0.025206	-0.023295	0.293227	0.36893
	1.58428	0.024823	-0.023258	0.293209	0.367227
	1.58551	0.02493	-0.023852	0.293181	0.366596
	1.58674	0.024595	-0.024347	0.29336	0.366781
	1.58797	0.024508	-0.023835	0.293437	0.366444
	1.58919	0.024732	-0.02372	0.293419	0.366056
	1.59042	0.024989	-0.023226	0.293766	0.366727
	1.59165	0.025255	-0.022995	0.294035	0.367132
	1.59288	0.025983	-0.023168	0.294209	0.366259
	1.59411	0.026793	-0.024182	0.294069	0.36509
	1.59534	0.027483	-0.023694	0.293921	0.365715
	1.59657	0.028246	-0.023837	0.293553	0.366354
	1.5978	0.027697	-0.024011	0.292933	0.36579
	1.59903	0.029181	-0.023942	0.292275	0.365534
	1.60026	0.030084	-0.02387	0.292001	0.365558
	1.60149	0.030002	-0.023371	0.292291	0.366559
	1.60271	0.030274	-0.023735	0.29349	0.366587
	1.60394	0.030281	-0.024438	0.29394	0.366414
	1.60517	0.031106	-0.02459	0.293786	0.366457
	1.6064	0.031725	-0.024376	0.293486	0.366318
	1.60763	0.031075	-0.024223	0.292996	0.366091
	1.60886	0.03148	-0.023882	0.292438	0.365649
	1.61009	0.031198	-0.023162	0.292399	0.365373
	1.61132	0.031452	-0.022586	0.291023	0.365154
	1.61255	0.032096	-0.022314	0.291267	0.364791
	1.61378	0.032335	-0.022007	0.290945	0.364307
	1.61501	0.032133	-0.021867	0.290393	0.363929
	1.61624	0.031209	-0.022202	0.291303	0.36383
	1.61746	0.030623	-0.022438	0.291186	0.364173
	1.61869	0.030214	-0.023204	0.290787	0.364434
	1.61992	0.029867	-0.023811	0.290047	0.364969
	1.62115	0.029034	-0.023357	0.290707	0.365799
	1.62238	0.029441	-0.023657	0.290474	0.365755
	1.62361	0.029141	-0.024446	0.291555	0.365819
	1.62484	0.02931	-0.024602	0.291545	0.36624
	1.62607	0.028739	-0.024457	0.291434	0.366459
	1.6273	0.02852	-0.024655	0.290385	0.365792
	1.62853	0.028894	-0.025604	0.290373	0.364692
	1.62976	0.028593	-0.02639	0.290628	0.365279
	1.63098	0.028439	-0.026534	0.291159	0.365971
	1.63221	0.029674	-0.026701	0.290406	0.365484
	1.63344	0.030155	-0.026777	0.290943	0.364797
	1.63467	0.029445	-0.026243	0.291118	0.365386
	1.6359	0.030756	-0.026111	0.290963	0.366112
	1.63713	0.030503	-0.026352	0.290327	0.365971
	1.63836	0.030221	-0.026795	0.290638	0.366171
	1.63959	0.02944	-0.027083	0.291089	0.365932
	1.64082	0.030005	-0.026664	0.290788	0.36578
	1.64205	0.029272	-0.026276	0.290077	0.365738
	1.64328	0.029247	-0.026116	0.290485	0.365664
	1.6445	0.029318	-0.025945	0.290499	0.36586
	1.64573	0.029389	-0.025323	0.290142	0.366862
	1.64696	0.029595	-0.024742	0.290328	0.368038
	1.64819	0.029763	-0.024055	0.290092	0.368131
	1.64942	0.029668	-0.023996	0.289533	0.368274
	1.65065	0.029111	-0.024917	0.289144	0.368316
	1.65188	0.028661	-0.025084	0.288049	0.36767
	1.65311	0.028036	-0.025036	0.286943	0.366876
	1.65434	0.027494	-0.024912	0.28675	0.366443
	1.65557	0.02726	-0.024934	0.28655	0.366516
	1.6568	0.027186	-0.024687	0.286282	0.367145
	1.65802	0.027595	-0.02584	0.286297	0.367157
	1.65925	0.027862	-0.025969	0.286433	0.366321
	1.66048	0.027292	-0.025915	0.286663	0.366565
	1.66171	0.027551	-0.025424	0.286851	0.366996
	1.66294	0.027572	-0.025041	0.285855	0.366875
	1.66417	0.027743	-0.024854	0.285712	0.366242
	1.6654	0.027208	-0.02503	0.284861	0.365191
	1.66663	0.02668	-0.025303	0.283956	0.364985
	1.66786	0.025977	-0.026333	0.28386	0.364554
	1.66909	0.025729	-0.026236	0.283197	0.364382
	1.67031	0.025557	-0.026844	0.283168	0.363754
	1.67154	0.025858	-0.026994	0.283464	0.363936
	1.67277	0.025502	-0.027832	0.283413	0.363974
	1.674	0.0243	-0.028177	0.284081	0.363847
	1.67523	0.02443	-0.029153	0.284352	0.363395
	1.67646	0.02404	-0.029022	0.284978	0.363297
	1.67769	0.023521	-0.030312	0.28472	0.363682
	1.67892	0.022632	-0.030633	0.284464	0.363654
	1.68015	0.022898	-0.030059	0.28436	0.363402
	1.68138	0.02312	-0.028789	0.283987	0.363088
	1.68261	0.023609	-0.028864	0.284624	0.362337
	1.68383	0.023162	-0.028808	0.283736	0.361799
	1.68506	0.023542	-0.028847	0.284267	0.361533
	1.68629	0.02368	-0.029892	0.28238	0.361431
	1.68752	0.02378	-0.029975	0.282322	0.361743
	1.68875	0.024201	-0.029506	0.281997	0.361403
	1.68998	0.023489	-0.028719	0.282759	0.361587
	1.69121	0.02372	-0.028289	0.284041	0.361827
	1.69244	0.024493	-0.027873	0.2834	0.361452
	1.69367	0.023797	-0.027756	0.282612	0.360868
	1.6949	0.023482	-0.027372	0.282937	0.360768
	1.69613	0.023165	-0.027653	0.281793	0.360632
	1.69735	0.02235	-0.028076	0.281313	0.359994
	1.69858	0.022252	-0.028411	0.28186	0.359912
	1.69981	0.022248	-0.028602	0.282224	0.360201
	1.70104	0.022013	-0.029213	0.282165	0.360492
	1.70227	0.022136	-0.029419	0.28218	0.360445
	1.7035	0.022655	-0.029566	0.28351	0.360183
	1.70473	0.022446	-0.029948	0.284186	0.359521
	1.70596	0.022566	-0.03084	0.284728	0.359188
	1.70719	0.022408	-0.031603	0.285489	0.359173
	1.70842	0.021674	-0.032074	0.285365	0.358447
	1.70965	0.021361	-0.032759	0.285321	0.358456
	1.71087	0.021823	-0.032133	0.285885	0.358608
	1.7121	0.022368	-0.031417	0.286383	0.35945
	1.71333	0.022082	-0.030821	0.286877	0.360307
	1.71456	0.022331	-0.030638	0.287687	0.360107
	1.71579	0.022313	-0.030968	0.288222	0.358973
	1.71702	0.021805	-0.030087	0.28859	0.3587
	1.71825	0.02153	-0.029633	0.288789	0.359281
	1.71948	0.021132	-0.029925	0.288784	0.359237
	1.72071	0.021297	-0.03009	0.288917	0.359156
	1.72194	0.021541	-0.030318	0.289607	0.358188
	1.72317	0.021613	-0.030593	0.290367	0.358136
	1.72439	0.021833	-0.031428	0.290929	0.358341
	1.72562	0.021976	-0.030027	0.291273	0.358675
	1.72685	0.022485	-0.031052	0.291205	0.35768
	1.72808	0.023107	-0.030976	0.291387	0.358235
	1.72931	0.023903	-0.031071	0.291762	0.358077
	1.73054	0.02417	-0.03082	0.291842	0.35819
	1.73177	0.023958	-0.030036	0.29172	0.357685
	1.733	0.024042	-0.029737	0.29133	0.359225
	1.73423	0.024671	-0.02944	0.290937	0.359359
	1.73546	0.025011	-0.030382	0.290504	0.359296
	1.73669	0.024862	-0.029524	0.289713	0.359075
	1.73792	0.024912	-0.029392	0.28867	0.359024
	1.73914	0.026023	-0.028902	0.288233	0.359133
	1.74037	0.026605	-0.028028	0.288203	0.358858
	1.7416	0.026729	-0.028374	0.288333	0.35882
	1.74283	0.027203	-0.02877	0.288446	0.359225
	1.74406	0.02765	-0.028695	0.288654	0.359243
	1.74529	0.027616	-0.028763	0.288593	0.359432
	1.74652	0.027596	-0.029086	0.288754	0.359641
	1.74775	0.02741	-0.028809	0.28892	0.359721
	1.74898	0.027599	-0.028372	0.289264	0.359557
	1.75021	0.0284	-0.028176	0.289691	0.359578
	1.75144	0.028067	-0.029209	0.289574	0.360465
	1.75266	0.027944	-0.029914	0.289501	0.360519
	1.75389	0.027544	-0.030067	0.289148	0.361398
	1.75512	0.027059	-0.030436	0.289599	0.361438
	1.75635	0.026473	-0.030354	0.289381	0.361732
	1.75758	0.026658	-0.030166	0.289776	0.361674
	1.75881	0.02664	-0.028623	0.290595	0.362153
	1.76004	0.026109	-0.027607	0.291018	0.361923
	1.76127	0.025844	-0.027796	0.290559	0.362133
	1.7625	0.026009	-0.027226	0.291012	0.362121
	1.76372	0.025266	-0.026038	0.290066	0.36221
	1.76495	0.02482	-0.025166	0.29004	0.362443
	1.76618	0.02462	-0.024718	0.289805	0.362472
	1.76741	0.024588	-0.023369	0.289547	0.363213
	1.76864	0.024568	-0.022351	0.288754	0.364087
	1.76987	0.025078	-0.021994	0.288143	0.364553
	1.7711	0.024541	-0.021272	0.288083	0.364589
	1.77233	0.023254	-0.021368	0.288497	0.364425
	1.77356	0.023199	-0.021353	0.288383	0.364256
	1.77479	0.024218	-0.021466	0.287732	0.36345
	1.77602	0.02406	-0.021987	0.288025	0.362909
	1.77724	0.02469	-0.022156	0.288736	0.363575
	1.77847	0.024372	-0.022458	0.289076	0.364371
	1.7797	0.02419	-0.022949	0.289048	0.364534
	1.78093	0.024291	-0.022818	0.289427	0.364338
	1.78216	0.023842	-0.022695	0.289532	0.363872
	1.78339	0.023793	-0.022487	0.289123	0.364009
	1.78462	0.023516	-0.023186	0.288032	0.365067
	1.78585	0.023174	-0.023598	0.287544	0.365307
	1.78708	0.022699	-0.025039	0.287884	0.365362
	1.78831	0.022924	-0.023916	0.287951	0.365646
	1.78954	0.023065	-0.023847	0.28805	0.365931
	1.79076	0.022613	-0.023793	0.288414	0.36675
	1.79199	0.022692	-0.024592	0.288273	0.366966
	1.79322	0.022896	-0.024596	0.288182	0.366963
	1.79445	0.023822	-0.025176	0.288741	0.367045
	1.79568	0.024604	-0.024658	0.289077	0.365968
	1.79691	0.023775	-0.023789	0.289056	0.365975
	1.79814	0.024114	-0.024915	0.289559	0.365508
	1.79937	0.025001	-0.025143	0.290099	0.36579
	1.8006	0.024721	-0.02555	0.290523	0.36605
	1.80183	0.024733	-0.026678	0.291025	0.364714
	1.80306	0.024165	-0.027395	0.291268	0.364188
	1.80428	0.023929	-0.027859	0.291084	0.36391
	1.80551	0.023183	-0.027175	0.291021	0.363679
	1.80674	0.023035	-0.027135	0.291256	0.363863
	1.80797	0.022293	-0.027526	0.291514	0.3642
	1.8092	0.022496	-0.027205	0.291352	0.363568
	1.81043	0.022559	-0.028202	0.291127	0.363614
	1.81166	0.022085	-0.028672	0.29072	0.363449
	1.81289	0.022666	-0.027601	0.290866	0.363645
	1.81412	0.022475	-0.027296	0.291207	0.363093
	1.81535	0.022991	-0.027464	0.290823	0.363052
	1.81658	0.023979	-0.026423	0.290479	0.362666
	1.8178	0.024555	-0.02615	0.29025	0.362553
	1.81903	0.024082	-0.027095	0.290421	0.362228
	1.82026	0.02462	-0.028176	0.289827	0.361673
	1.82149	0.025712	-0.028015	0.289894	0.361699
	1.82272	0.026282	-0.028368	0.290005	0.362022
	1.82395	0.026212	-0.028806	0.290047	0.362204
	1.82518	0.025332	-0.029464	0.289773	0.36211
	1.82641	0.026374	-0.030805	0.290246	0.361495
	1.82764	0.027606	-0.031142	0.290155	0.36108
	1.82887	0.027382	-0.031497	0.290094	0.360974
	1.8301	0.028835	-0.031816	0.2905	0.360386
	1.83133	0.029135	-0.031975	0.290644	0.359781
	1.83255	0.029473	-0.032055	0.291355	0.359744
	1.83378	0.029747	-0.032225	0.291979	0.359985
	1.83501	0.029978	-0.032149	0.291918	0.359989
	1.83624	0.02945	-0.032152	0.292523	0.359837
	1.83747	0.029723	-0.032381	0.292458	0.360011
	1.8387	0.029474	-0.03226	0.291534	0.360396
	1.83993	0.030338	-0.032503	0.290932	0.360653
	1.84116	0.030338	-0.03292	0.292516	0.360485
	1.84239	0.030919	-0.033016	0.29195	0.360396
	1.84362	0.031588	-0.033252	0.29102	0.360536
	1.84485	0.031844	-0.033967	0.291138	0.360381
	1.84607	0.032151	-0.034172	0.290535	0.360221
	1.8473	0.031503	-0.033783	0.290498	0.359962
	1.84853	0.031383	-0.033652	0.28953	0.359346
	1.84976	0.030972	-0.034181	0.289292	0.358791
	1.85099	0.031139	-0.034241	0.28927	0.358835
	1.85222	0.031214	-0.034113	0.288563	0.358943
	1.85345	0.03121	-0.033838	0.288683	0.358969
	1.85468	0.030801	-0.033978	0.289147	0.359288
	1.85591	0.029963	-0.03387	0.289122	0.359463
	1.85714	0.029916	-0.033696	0.288816	0.359714
	1.85837	0.030667	-0.033873	0.288507	0.360345
	1.85959	0.030583	-0.034793	0.288228	0.360729
	1.86082	0.030232	-0.03559	0.287854	0.36083
	1.86205	0.03046	-0.03533	0.28769	0.360185
	1.86328	0.031097	-0.035024	0.287061	0.359995
	1.86451	0.031147	-0.034956	0.286674	0.360422
	1.86574	0.030952	-0.035459	0.286436	0.360336
	1.86697	0.030395	-0.03612	0.287123	0.359712
	1.8682	0.030022	-0.03644	0.286974	0.359626
	1.86943	0.029639	-0.035431	0.286236	0.359484
	1.87066	0.02959	-0.034942	0.285813	0.358433
	1.87189	0.030055	-0.034253	0.285419	0.358137
	1.87311	0.030064	-0.033534	0.285283	0.358501
	1.87434	0.029724	-0.033593	0.285236	0.358617
	1.87557	0.029867	-0.033798	0.284317	0.357923
	1.8768	0.030379	-0.034518	0.283287	0.357743
	1.87803	0.030832	-0.035066	0.282857	0.35746
	1.87926	0.031485	-0.035478	0.283144	0.357615
	1.88049	0.031792	-0.034981	0.283648	0.35785
	1.88172	0.0314	-0.034202	0.283848	0.358128
	1.88295	0.030337	-0.034195	0.284541	0.357734
	1.88418	0.029629	-0.033937	0.283758	0.357352
	1.8854	0.02961	-0.033782	0.283534	0.357448
	1.88663	0.029823	-0.034361	0.283722	0.356747
	1.88786	0.029408	-0.034472	0.28377	0.357016
	1.88909	0.028604	-0.034223	0.284307	0.357568
	1.89032	0.028281	-0.034378	0.284543	0.358133
	1.89155	0.027759	-0.034505	0.284829	0.357836
	1.89278	0.028178	-0.034464	0.283842	0.358361
	1.89401	0.028173	-0.034765	0.283603	0.358355
	1.89524	0.027135	-0.035494	0.283641	0.357314
	1.89647	0.026628	-0.035771	0.283494	0.356764
	1.8977	0.026287	-0.03576	0.283816	0.356964
	1.89892	0.026779	-0.035672	0.28321	0.356849
	1.90015	0.027003	-0.035891	0.283159	0.356321
	1.90138	0.026781	-0.035925	0.283983	0.355987
	1.90261	0.026334	-0.03551	0.283437	0.355561
	1.90384	0.025846	-0.03578	0.281673	0.355602
	1.90507	0.025337	-0.035735	0.281825	0.355506
	1.9063	0.025193	-0.03526	0.281864	0.355601
	1.90753	0.025571	-0.034224	0.281881	0.355956
	1.90876	0.026433	-0.03457	0.282367	0.355681
	1.90999	0.026913	-0.034742	0.282476	0.355377
	1.91122	0.026534	-0.034832	0.28271	0.355754
	1.91244	0.026733	-0.035266	0.28269	0.355912
	1.91367	0.027277	-0.035084	0.283132	0.355751
	1.9149	0.027389	-0.035355	0.283559	0.355453
	1.91613	0.027216	-0.035257	0.283046	0.355339
	1.91736	0.02752	-0.036048	0.283172	0.355536
	1.91859	0.028376	-0.036509	0.283614	0.355273
	1.91982	0.028411	-0.036817	0.282869	0.354327
	1.92105	0.028984	-0.034888	0.283801	0.353131
	1.92228	0.028892	-0.033943	0.28434	0.35228
	1.92351	0.028716	-0.033153	0.284189	0.351982
	1.92474	0.0288	-0.032808	0.28508	0.351853
	1.92596	0.029177	-0.03245	0.285545	0.351743
	1.92719	0.029681	-0.031676	0.285343	0.351866
	1.92842	0.030776	-0.031714	0.284694	0.351776
	1.92965	0.032108	-0.031427	0.284145	0.35175
	1.93088	0.033101	-0.031436	0.284534	0.351679
	1.93211	0.032985	-0.031901	0.285246	0.3518
	1.93334	0.032296	-0.032473	0.285024	0.352653
	1.93457	0.032268	-0.033145	0.285694	0.352592
	1.9358	0.033324	-0.033316	0.285579	0.353315
	1.93703	0.033491	-0.032901	0.286103	0.354159
	1.93826	0.032297	-0.031895	0.286552	0.354281
	1.93948	0.03118	-0.031321	0.288376	0.355191
	1.94071	0.030471	-0.031206	0.288625	0.355441
	1.94194	0.030274	-0.0311	0.287975	0.354019
	1.94317	0.030519	-0.031731	0.287602	0.352996
	1.9444	0.031502	-0.032519	0.286532	0.353429
	1.94563	0.032007	-0.032747	0.285827	0.354114
	1.94686	0.033122	-0.032254	0.286003	0.353694
	1.94809	0.033134	-0.031651	0.285919	0.354053
	1.94932	0.033173	-0.031248	0.285717	0.354687
	1.95055	0.033127	-0.031425	0.285124	0.354343
	1.95178	0.033625	-0.032319	0.284799	0.353738
	1.953	0.033082	-0.033162	0.284441	0.354197
	1.95423	0.031832	-0.033339	0.283916	0.355196
	1.95546	0.033417	-0.03303	0.283621	0.354073
	1.95669	0.033996	-0.032249	0.283262	0.354836
	1.95792	0.034258	-0.032001	0.282905	0.355294
	1.95915	0.03345	-0.032121	0.282506	0.354403
	1.96038	0.033421	-0.032125	0.282104	0.353649
	1.96161	0.033815	-0.032076	0.282284	0.352737
	1.96284	0.034544	-0.03176	0.282581	0.353441
	1.96407	0.034056	-0.03141	0.28267	0.353441
	1.9653	0.033917	-0.031367	0.283502	0.35327
	1.96652	0.033574	-0.031359	0.284145	0.353469
	1.96775	0.033767	-0.031235	0.284139	0.352357
	1.96898	0.034194	-0.03168	0.284291	0.352338
	1.97021	0.034291	-0.031655	0.283837	0.352091
	1.97144	0.033458	-0.031156	0.284506	0.351844
	1.97267	0.033267	-0.031117	0.285287	0.351516
	1.9739	0.032636	-0.031548	0.285396	0.351378
	1.97513	0.032696	-0.031978	0.285404	0.351713
	1.97636	0.033554	-0.032011	0.285352	0.352011
	1.97759	0.032921	-0.032113	0.285564	0.351671
	1.97881	0.032337	-0.031992	0.285933	0.351072
	1.98004	0.030926	-0.031475	0.28603	0.350788
	1.98127	0.030803	-0.031136	0.285991	0.351319
	1.9825	0.0299	-0.030754	0.287193	0.351957
	1.98373	0.030141	-0.031222	0.287042	0.352401
	1.98496	0.029461	-0.031581	0.286201	0.352862
	1.98619	0.029207	-0.032223	0.286981	0.352782
	1.98742	0.028917	-0.032998	0.286296	0.352707
	1.98865	0.028954	-0.033507	0.286245	0.352922
	1.98988	0.027872	-0.033303	0.286631	0.353104
	1.99111	0.027878	-0.033311	0.287022	0.353761
	1.99233	0.027765	-0.034075	0.286364	0.354065
	1.99356	0.027848	-0.033827	0.286555	0.353869
	1.99479	0.027416	-0.03362	0.28598	0.353454
	1.99602	0.027174	-0.033369	0.286376	0.353486
	1.99725	0.026405	-0.033126	0.286311	0.353451
	1.99848	0.025676	-0.033752	0.286721	0.352347
	1.99971	0.026043	-0.034613	0.286384	0.351537
	2.00094	0.026274	-0.034704	0.28648	0.351007
	2.00217	0.027371	-0.034938	0.28559	0.350978
	2.0034	0.027475	-0.035257	0.286181	0.351357
	2.00463	0.028434	-0.0349	0.286424	0.351818
	2.00585	0.027748	-0.035197	0.286551	0.35192
	2.00708	0.027216	-0.035883	0.28772	0.352112
	2.00831	0.026848	-0.036147	0.288593	0.352109
	2.00954	0.027139	-0.037035	0.287829	0.351887
	2.01077	0.025951	-0.038179	0.287105	0.350947
	2.012	0.025862	-0.038479	0.28678	0.35049
	2.01323	0.025295	-0.036985	0.286406	0.349614
	2.01446	0.02551	-0.03573	0.286714	0.349156
	2.01569	0.026893	-0.035417	0.28559	0.34833
	2.01692	0.027734	-0.035712	0.286002	0.348095
	2.01815	0.027391	-0.036194	0.286628	0.3485
	2.01938	0.027598	-0.036419	0.28631	0.348562
	2.0206	0.028444	-0.036796	0.285922	0.349456
	2.02183	0.028528	-0.036406	0.285573	0.35033
	2.02306	0.02813	-0.035568	0.285405	0.350426
	2.02429	0.028673	-0.035757	0.284802	0.351133
	2.02552	0.028625	-0.036789	0.284445	0.351001
	2.02675	0.028233	-0.036679	0.284366	0.351457
	2.02798	0.028247	-0.036521	0.283394	0.351595
	2.02921	0.027546	-0.036041	0.283083	0.351991
	2.03044	0.027123	-0.03517	0.282725	0.352321
	2.03167	0.026567	-0.035034	0.283192	0.35218
	2.03289	0.02664	-0.035036	0.283015	0.352525
	2.03412	0.027327	-0.034611	0.281903	0.352782
	2.03535	0.026889	-0.034017	0.281092	0.35352
	2.03658	0.027067	-0.03336	0.280448	0.353829
	2.03781	0.026405	-0.033371	0.279662	0.353283
	2.03904	0.027047	-0.033503	0.278676	0.352256
	2.04027	0.027495	-0.03362	0.278074	0.351847
	2.0415	0.027587	-0.03375	0.278255	0.352432
	2.04273	0.027162	-0.033776	0.278199	0.352805
	2.04396	0.027837	-0.034624	0.277995	0.352739
	2.04519	0.027676	-0.035145	0.277558	0.353292
	2.04642	0.028676	-0.03547	0.276778	0.353774
	2.04764	0.028894	-0.035555	0.276192	0.353547
	2.04887	0.029174	-0.03496	0.27539	0.353666
	2.0501	0.029399	-0.034487	0.275669	0.353913
	2.05133	0.030353	-0.034369	0.275515	0.353267
	2.05256	0.029885	-0.033706	0.275061	0.352865
	2.05379	0.029421	-0.033923	0.275259	0.35195
	2.05502	0.029792	-0.034549	0.27625	0.351084
	2.05625	0.030343	-0.034184	0.275573	0.350878
	2.05748	0.030595	-0.03395	0.275208	0.351056
	2.05871	0.030783	-0.034164	0.274317	0.350829
	2.05993	0.03193	-0.033903	0.274026	0.350697
	2.06116	0.032036	-0.033087	0.273713	0.350699
	2.06239	0.031592	-0.03336	0.274545	0.351177
	2.06362	0.030985	-0.03336	0.274431	0.350779
	2.06485	0.030578	-0.032861	0.274084	0.349903
	2.06608	0.030627	-0.032532	0.273483	0.349203
	2.06731	0.031119	-0.03223	0.273717	0.349467
	2.06854	0.031327	-0.031151	0.273687	0.349337
	2.06977	0.03147	-0.031223	0.274328	0.349185
	2.071	0.032759	-0.030924	0.275066	0.349493
	2.07223	0.033901	-0.029506	0.275675	0.350143
	2.07346	0.033948	-0.029114	0.276388	0.35075
	2.07468	0.033978	-0.030006	0.276536	0.351571
	2.07591	0.034429	-0.030442	0.277048	0.351964
	2.07714	0.033469	-0.030236	0.277223	0.351842
	2.07837	0.03323	-0.030445	0.279032	0.352091
	2.0796	0.033945	-0.031079	0.279768	0.352552
	2.08083	0.034236	-0.031137	0.280091	0.352528
	2.08206	0.03324	-0.030939	0.280328	0.351713
	2.08329	0.032596	-0.031291	0.280223	0.350901
	2.08452	0.03266	-0.032197	0.279997	0.349683
	2.08575	0.032671	-0.032626	0.280046	0.349961
	2.08697	0.033165	-0.0319	0.281008	0.349836
	2.0882	0.033798	-0.031239	0.281818	0.349357
	2.08943	0.03434	-0.031406	0.282237	0.348284
	2.09066	0.0348	-0.031664	0.282588	0.347932
	2.09189	0.034938	-0.032773	0.282749	0.347578
	2.09312	0.035291	-0.033316	0.282854	0.347684
	2.09435	0.035218	-0.033155	0.283031	0.347175
	2.09558	0.035301	-0.033714	0.283904	0.346364
	2.09681	0.035594	-0.033315	0.284248	0.345874
	2.09804	0.034882	-0.033503	0.2841	0.344663
	2.09927	0.034467	-0.033715	0.283697	0.343757
	2.1005	0.034228	-0.0335	0.28364	0.34227
	2.10172	0.034693	-0.033797	0.284365	0.342776
	2.10295	0.034872	-0.033873	0.284647	0.34296
	2.10418	0.034903	-0.034167	0.284155	0.341732
	2.10541	0.034966	-0.034228	0.283962	0.34067
	2.10664	0.034925	-0.034088	0.283444	0.339934
	2.10787	0.034623	-0.034221	0.282996	0.339693
	2.1091	0.035151	-0.034025	0.282641	0.339019
	2.11033	0.035087	-0.033977	0.282666	0.339077
	2.11156	0.035192	-0.034058	0.282507	0.33926
	2.11279	0.035402	-0.034369	0.282079	0.33921
	2.11402	0.035802	-0.034897	0.282399	0.33961
	2.11524	0.036042	-0.034154	0.282725	0.338897
	2.11647	0.035963	-0.034297	0.281963	0.339335
	2.1177	0.035697	-0.035079	0.281635	0.340207
	2.11893	0.035917	-0.034931	0.282301	0.340076
	2.12016	0.036012	-0.034551	0.282694	0.340021
	2.12139	0.035682	-0.034805	0.282881	0.339676
	2.12262	0.035456	-0.035349	0.282988	0.3399
	2.12385	0.035294	-0.035732	0.282412	0.340502
	2.12508	0.035214	-0.036322	0.281538	0.341113
	2.12631	0.034623	-0.037111	0.281392	0.342038
	2.12753	0.033858	-0.037873	0.281568	0.342223
	2.12876	0.034659	-0.037716	0.281467	0.342757
	2.12999	0.034711	-0.037801	0.281686	0.342793
	2.13122	0.034166	-0.037874	0.280881	0.34234
	2.13245	0.033665	-0.038569	0.279767	0.341687
	2.13368	0.032947	-0.038693	0.27989	0.341483
	2.13491	0.032745	-0.038201	0.279858	0.341326
	2.13614	0.032673	-0.03835	0.279842	0.340665
	2.13737	0.032011	-0.039095	0.280019	0.340217
	2.1386	0.031942	-0.039673	0.280275	0.340434
	2.13983	0.031486	-0.039496	0.279605	0.341062
	2.14106	0.03078	-0.038706	0.278803	0.340851
	2.14228	0.030192	-0.038624	0.27851	0.339704
	2.14351	0.030599	-0.038811	0.277867	0.339441
	2.14474	0.031487	-0.038358	0.278059	0.339952
	2.14597	0.0316	-0.037615	0.278669	0.339316
	2.1472	0.031804	-0.037721	0.27844	0.340163
	2.14843	0.031858	-0.037977	0.278512	0.34012
	2.14966	0.032229	-0.037616	0.277604	0.340304
	2.15089	0.032418	-0.037283	0.276973	0.340213
	2.15212	0.033052	-0.037026	0.276681	0.340614
	2.15335	0.033466	-0.036694	0.276583	0.340476
	2.15457	0.033472	-0.036417	0.276782	0.340472
	2.1558	0.033808	-0.037085	0.276383	0.34128
	2.15703	0.033911	-0.037406	0.275675	0.342165
	2.15826	0.033985	-0.03772	0.275534	0.342664
	2.15949	0.033409	-0.037309	0.275924	0.343257
	2.16072	0.034101	-0.037111	0.275258	0.344169
	2.16195	0.033763	-0.037276	0.276857	0.34527
	2.16318	0.033723	-0.036425	0.276965	0.34692
	2.16441	0.033666	-0.035951	0.276365	0.347393
	2.16564	0.03399	-0.036182	0.275974	0.347408
	2.16687	0.033938	-0.035586	0.275445	0.347612
	2.16809	0.035357	-0.035636	0.27529	0.34826
	2.16932	0.035049	-0.035357	0.275542	0.349561
	2.17055	0.034655	-0.03497	0.275257	0.349422
	2.17178	0.034897	-0.03455	0.276262	0.349762
	2.17301	0.035031	-0.034798	0.276177	0.349953
	2.17424	0.035039	-0.035369	0.276785	0.350222
	2.17547	0.036526	-0.035093	0.276986	0.350355
	2.1767	0.035933	-0.035038	0.276577	0.350204
	2.17793	0.036583	-0.035104	0.276782	0.349616
	2.17916	0.035398	-0.034378	0.277356	0.349459
	2.18038	0.03451	-0.034229	0.277711	0.349719
	2.18161	0.034657	-0.034267	0.277606	0.349019
	2.18284	0.034818	-0.034696	0.278456	0.348807
	2.18407	0.034994	-0.03439	0.278839	0.349539
	2.1853	0.035724	-0.033737	0.27905	0.349643
	2.18653	0.036195	-0.03329	0.278903	0.349452
	2.18776	0.036864	-0.03257	0.279031	0.348996
	2.18899	0.038222	-0.032104	0.279278	0.349007
	2.19022	0.037534	-0.032036	0.279272	0.348649
	2.19145	0.0386	-0.032683	0.279137	0.349031
	2.19268	0.038884	-0.032158	0.279079	0.349329
	2.1939	0.03833	-0.031687	0.279577	0.349714
	2.19513	0.038465	-0.031733	0.279984	0.350382
	2.19636	0.039182	-0.032168	0.279466	0.350568
	2.19759	0.038878	-0.032084	0.279096	0.351187
	2.19882	0.03945	-0.032179	0.278987	0.350869
	2.20005	0.039671	-0.032564	0.279261	0.35031
	2.20128	0.040588	-0.033146	0.27817	0.349917
	2.20251	0.040165	-0.033903	0.278058	0.349635
	2.20374	0.039963	-0.034506	0.278021	0.350299
	2.20497	0.040257	-0.034768	0.27736	0.350889
	2.2062	0.039962	-0.034775	0.27685	0.350368
	2.20743	0.039946	-0.034861	0.276395	0.350969
	2.20865	0.039624	-0.034712	0.27611	0.351256
	2.20988	0.039404	-0.034496	0.276052	0.351261
	2.21111	0.038794	-0.035554	0.275913	0.350647
	2.21234	0.038486	-0.035897	0.276355	0.350454
	2.21357	0.03777	-0.036133	0.276385	0.350469
	2.2148	0.037838	-0.035668	0.276035	0.35033
	2.21603	0.037269	-0.035595	0.276016	0.35033
	2.21726	0.036499	-0.035259	0.276453	0.35021
	2.21849	0.035792	-0.034733	0.276615	0.349896
	2.21972	0.035889	-0.034979	0.277072	0.349573
	2.22094	0.03681	-0.034749	0.276371	0.349218
	2.22217	0.036397	-0.034048	0.276443	0.348776
	2.2234	0.035511	-0.033864	0.276632	0.348316
	2.22463	0.034948	-0.034728	0.27577	0.347791
	2.22586	0.034682	-0.035317	0.275225	0.347833
	2.22709	0.034826	-0.036162	0.275307	0.348051
	2.22832	0.034024	-0.036501	0.275254	0.347576
	2.22955	0.032382	-0.036105	0.274534	0.347552
	2.23078	0.031744	-0.036315	0.274162	0.347326
	2.23201	0.031846	-0.036465	0.275106	0.346618
	2.23324	0.031883	-0.036434	0.275558	0.346384
	2.23447	0.030828	-0.036288	0.275667	0.346218
	2.23569	0.029634	-0.036019	0.275811	0.345712
	2.23692	0.028298	-0.036373	0.275401	0.345599
	2.23815	0.028803	-0.036759	0.275342	0.345317
	2.23938	0.028951	-0.037158	0.27521	0.345798
	2.24061	0.029215	-0.037398	0.27489	0.346551
	2.24184	0.030178	-0.037674	0.27452	0.346333
	2.24307	0.030154	-0.037847	0.274196	0.345707
	2.2443	0.030997	-0.037653	0.274018	0.347128
	2.24553	0.031968	-0.037839	0.272673	0.346846
	2.24676	0.031868	-0.03799	0.272019	0.34638
	2.24798	0.031662	-0.037948	0.271626	0.345837
	2.24921	0.031271	-0.038539	0.27192	0.345194
	2.25044	0.029753	-0.038178	0.27187	0.344534
	2.25167	0.029521	-0.037429	0.271242	0.344592
	2.2529	0.028847	-0.037377	0.271819	0.344771
	2.25413	0.029246	-0.038114	0.27187	0.34424
	2.25536	0.028942	-0.038431	0.271307	0.343609
	2.25659	0.029053	-0.038283	0.271366	0.344304
	2.25782	0.02803	-0.037856	0.271174	0.344642
	2.25905	0.027799	-0.037257	0.27136	0.343851
	2.26028	0.026357	-0.036545	0.272226	0.342432
	2.26151	0.026233	-0.035927	0.271874	0.341942
	2.26273	0.026508	-0.035705	0.272117	0.342154
	2.26396	0.026871	-0.03583	0.271449	0.342286
	2.26519	0.027018	-0.034625	0.271323	0.342129
	2.26642	0.026175	-0.034243	0.2719	0.34186
	2.26765	0.026094	-0.034081	0.272636	0.342234
	2.26888	0.025386	-0.03472	0.272949	0.34177
	2.27011	0.025289	-0.034631	0.273532	0.341764
	2.27134	0.025429	-0.035225	0.274034	0.341702
	2.27257	0.0254	-0.034508	0.274383	0.342183
	2.2738	0.025645	-0.034508	0.273963	0.342349
	2.27502	0.02571	-0.034118	0.272908	0.342344
	2.27625	0.025502	-0.034356	0.272617	0.342327
	2.27748	0.026261	-0.034663	0.27294	0.342527
	2.27871	0.026705	-0.033973	0.273146	0.342136
	2.27994	0.026882	-0.033718	0.272975	0.341438
	2.28117	0.026468	-0.03327	0.271865	0.341136
	2.2824	0.02648	-0.033913	0.270807	0.341566
	2.28363	0.027128	-0.034993	0.270116	0.341843
	2.28486	0.027602	-0.035532	0.269776	0.342267
	2.28609	0.027962	-0.035637	0.269991	0.342887
	2.28732	0.028027	-0.035459	0.270456	0.34367
	2.28855	0.028227	-0.034972	0.271204	0.342803
	2.28977	0.028739	-0.034441	0.27102	0.342646
	2.291	0.028965	-0.034677	0.270889	0.343082
	2.29223	0.029162	-0.034957	0.271725	0.342635
	2.29346	0.029769	-0.035503	0.272055	0.342581
	2.29469	0.030268	-0.035697	0.272288	0.342639
	2.29592	0.030399	-0.035559	0.27247	0.342136
	2.29715	0.030786	-0.035617	0.272339	0.341161
	2.29838	0.03074	-0.035624	0.272789	0.340196
	2.29961	0.029833	-0.034589	0.272658	0.339768
	2.30084	0.029751	-0.034587	0.272457	0.339299
	2.30206	0.029605	-0.035094	0.27197	0.338549
	2.30329	0.028689	-0.035356	0.272375	0.33848
	2.30452	0.027827	-0.035048	0.273233	0.338626
	2.30575	0.027103	-0.034287	0.272945	0.338245
	2.30698	0.026791	-0.033838	0.272957	0.337725
	2.30821	0.026909	-0.033575	0.272871	0.338078
	2.30944	0.02717	-0.034225	0.272362	0.337676
	2.31067	0.027731	-0.033678	0.271728	0.3369
	2.3119	0.028429	-0.034684	0.271781	0.336782
	2.31313	0.028595	-0.035653	0.2709	0.336257
	2.31436	0.027727	-0.035191	0.270263	0.335157
	2.31559	0.027053	-0.034364	0.27014	0.335119
	2.31681	0.027491	-0.033976	0.269737	0.335283
	2.31804	0.027499	-0.033109	0.269747	0.335213
	2.31927	0.028338	-0.032891	0.269593	0.334174
	2.3205	0.029198	-0.032799	0.269719	0.33367
	2.32173	0.029792	-0.033092	0.270164	0.33414
	2.32296	0.029939	-0.03305	0.269486	0.335013
	2.32419	0.029535	-0.03199	0.26908	0.335479
	2.32542	0.029393	-0.031403	0.27014	0.335178
	2.32665	0.029163	-0.031623	0.270429	0.335358
	2.32788	0.02963	-0.031686	0.269624	0.335324
	2.32911	0.03019	-0.032064	0.268558	0.334847
	2.33033	0.03048	-0.032805	0.268561	0.333986
	2.33156	0.030772	-0.033024	0.267645	0.334445
	2.33279	0.030736	-0.033505	0.266363	0.333766
	2.33402	0.030903	-0.034269	0.266285	0.333349
	2.33525	0.030877	-0.034327	0.265818	0.332404
	2.33648	0.030343	-0.034424	0.265166	0.332847
	2.33771	0.030142	-0.034344	0.265276	0.333111
	2.33894	0.030221	-0.034564	0.264549	0.333492
	2.34017	0.029826	-0.034468	0.265063	0.334266
	2.3414	0.029242	-0.035424	0.264872	0.334242
	2.34262	0.029304	-0.036121	0.265561	0.333808
	2.34385	0.02906	-0.036533	0.266922	0.334083
	2.34508	0.028496	-0.036459	0.267543	0.334263
	2.34631	0.028493	-0.035507	0.268704	0.334945
	2.34754	0.028902	-0.034915	0.268586	0.334476
	2.34877	0.028747	-0.035216	0.268556	0.33381
	2.35	0.02838	-0.035158	0.267668	0.33284
	2.35123	0.028284	-0.035161	0.267614	0.332244
	2.35246	0.027741	-0.035441	0.267731	0.332451
	2.35369	0.027631	-0.035363	0.268002	0.332169
	2.35492	0.027639	-0.0353	0.268731	0.332122
	2.35614	0.026982	-0.035154	0.26841	0.331943
	2.35737	0.027541	-0.035008	0.267492	0.331816
	2.3586	0.027803	-0.034412	0.267021	0.332192
	2.35983	0.02757	-0.034222	0.266786	0.333015
	2.36106	0.027984	-0.034962	0.266555	0.333838
	2.36229	0.028475	-0.034414	0.266109	0.333794
	2.36352	0.028919	-0.033775	0.266732	0.333938
	2.36475	0.029488	-0.033943	0.267486	0.334371
	2.36598	0.029859	-0.034616	0.26681	0.334276
	2.36721	0.030037	-0.034965	0.265952	0.334094
	2.36843	0.03016	-0.035234	0.265839	0.334433
	2.36966	0.029431	-0.035543	0.265908	0.334782
	2.37089	0.028574	-0.035157	0.266211	0.334405
	2.37212	0.02803	-0.036031	0.266981	0.334591
	2.37335	0.027538	-0.036264	0.267266	0.335471
	2.37458	0.027769	-0.035798	0.267369	0.335364
	2.37581	0.028815	-0.03632	0.267938	0.33566
	2.37704	0.029048	-0.0371	0.267869	0.336246
	2.37827	0.028886	-0.036996	0.267548	0.335719
	2.3795	0.02876	-0.037858	0.267771	0.33516
	2.38073	0.028689	-0.038718	0.267257	0.335441
	2.38196	0.028825	-0.03961	0.266656	0.335773
	2.38318	0.027989	-0.040085	0.266008	0.335528
	2.38441	0.027636	-0.040099	0.264922	0.335339
	2.38564	0.028163	-0.040138	0.264466	0.335772
	2.38687	0.027959	-0.040386	0.264065	0.336289
	2.3881	0.027644	-0.040989	0.263006	0.336358
	2.38933	0.027112	-0.041317	0.263472	0.335813
	2.39056	0.026524	-0.041314	0.262821	0.335774
	2.39179	0.026191	-0.041128	0.262832	0.335374
	2.39302	0.026254	-0.041258	0.26293	0.334936
	2.39425	0.026298	-0.040719	0.264107	0.334608
	2.39547	0.025841	-0.039585	0.264369	0.335109
	2.3967	0.026303	-0.038993	0.264559	0.335922
	2.39793	0.027106	-0.038729	0.264864	0.336477
	2.39916	0.027055	-0.039169	0.265458	0.336907
	2.40039	0.026678	-0.03944	0.266136	0.336606
	2.40162	0.026897	-0.039874	0.266551	0.336775
	2.40285	0.026737	-0.039771	0.265554	0.335704
	2.40408	0.026641	-0.038892	0.264731	0.335748
	2.40531	0.026846	-0.038048	0.264678	0.335749
	2.40654	0.027423	-0.036961	0.264118	0.335014
	2.40777	0.027457	-0.037125	0.264078	0.333781
	2.40899	0.02661	-0.037291	0.263644	0.333422
	2.41022	0.027201	-0.036551	0.26376	0.333854
	2.41145	0.027771	-0.036073	0.264255	0.333348
	2.41268	0.028793	-0.035989	0.263953	0.333459
	2.41391	0.030351	-0.035918	0.263379	0.334276
	2.41514	0.029896	-0.035863	0.263836	0.334975
	2.41637	0.029865	-0.035058	0.262873	0.335361
	2.4176	0.030187	-0.034989	0.261828	0.334624
	2.41883	0.029178	-0.035995	0.26136	0.334525
	2.42006	0.028612	-0.036493	0.261687	0.334056
	2.42129	0.029363	-0.036772	0.262165	0.334338
	2.42252	0.029078	-0.036753	0.262285	0.334201
	2.42374	0.028766	-0.037143	0.261952	0.334708
	2.42497	0.028608	-0.037226	0.262108	0.335541
	2.4262	0.027973	-0.037578	0.261187	0.335462
	2.42743	0.027634	-0.037845	0.260495	0.335707
	2.42866	0.027231	-0.038029	0.26032	0.336273
	2.42989	0.027105	-0.037736	0.260499	0.336069
	2.43112	0.028022	-0.037749	0.260245	0.335641
	2.43235	0.02873	-0.037559	0.260787	0.335589
	2.43358	0.028862	-0.037096	0.260848	0.335639
	2.43481	0.028951	-0.03762	0.261178	0.335585
	2.43603	0.028629	-0.038776	0.262025	0.336087
	2.43726	0.027857	-0.03868	0.261579	0.336881
	2.43849	0.027711	-0.038497	0.261691	0.3366
	2.43972	0.027559	-0.037533	0.261755	0.336733
	2.44095	0.028373	-0.03695	0.261663	0.337269
	2.44218	0.028333	-0.036753	0.262135	0.33725
	2.44341	0.028819	-0.036588	0.262686	0.337297
	2.44464	0.029889	-0.036494	0.262184	0.337316
	2.44587	0.030666	-0.035819	0.261417	0.337417
[truncated: 17,537 more rows]

## Sheet: Figure 2b
Figure 2b
	AMA1 DI-DII	SBD1 immunogen	Insertion fusion immunogen 2	Insertion fusion immunogen 3
	9.285	14.56	21.66	18.66
	8.607	13.69	22.91	17.145
	8.105	14.555	21.33	15.01

## Sheet: Figure 2c
Figure 2d
		AMA1 DI-DII					AMA1 DI-DII-RON2L complex					SBD1 Immunogen					Insertion fusion immunogen 2					Insertion fusion immunogen 3
		1	2	3	4	5	1	2	3	4	5	1	2	3	4	5	1	2	3	4	5	1	2	3	4	5
		-5940.66	-5522.19	-5183.43	-4809.31	-4450.78	-1440.65	-1651.28	-1679.67	-1307.96	-1484.08	-16.341	-1201.69	-615.165	-1096.44	-866.651	-431.242	-757.153	-469.874	12.2606	-537.571	-102.834	-1082.28	-373.562	-578.527	-745.151
		-5882.91	-5479.88	-5151.4	-4781.78	-4439.57	-1450.09	-1691.08	-1712.11	-1350.18	-1516.87	-41.3146	-1295.74	-730.886	-1175.85	-920.958	-434.673	-762.981	-486.468	-9.64494	-546.539	-111.913	-1132.34	-423.083	-635.967	-807.892
		-5820.31	-5433.2	-5115.46	-4750.73	-4425.43	-1458.67	-1730.65	-1744.12	-1392.47	-1549.34	-66.5095	-1390.18	-848.147	-1256.1	-975.56	-437.993	-768.466	-503.013	-32.277	-555.374	-120.945	-1182.56	-473.482	-694.202	-871.386
		-5753.94	-5383.17	-5076.58	-4717.06	-4409.21	-1466.63	-1770.31	-1776.01	-1435.08	-1581.74	-91.8874	-1485.14	-967.023	-1337.4	-1030.6	-441.292	-773.753	-519.583	-55.6755	-564.18	-129.921	-1233.12	-524.85	-753.349	-935.776
		-5684.83	-5330.72	-5035.66	-4681.6	-4391.66	-1474.17	-1810.28	-1808	-1478.2	-1614.3	-117.382	-1580.6	-1087.44	-1419.84	-1086.14	-444.643	-778.972	-536.227	-79.8493	-573.041	-138.82	-1284.12	-577.208	-813.447	-1001.12
		-5613.96	-5276.72	-4993.51	-4645.11	-4373.46	-1481.46	-1850.7	-1840.25	-1521.93	-1647.13	-142.903	-1676.45	-1209.18	-1503.4	-1142.17	-448.106	-784.225	-552.961	-104.779	-582.014	-147.609	-1335.59	-630.514	-874.458	-1067.37
		-5542.15	-5221.9	-4950.8	-4608.2	-4355.14	-1488.61	-1891.63	-1872.82	-1566.27	-1680.28	-168.348	-1772.41	-1331.92	-1587.94	-1198.62	-451.723	-789.587	-569.777	-130.418	-591.132	-156.248	-1387.47	-684.66	-936.267	-1134.43
		-5469.98	-5166.74	-4907.99	-4571.27	-4337.02	-1495.65	-1932.99	-1905.67	-1611.14	-1713.72	-193.605	-1868.12	-1455.2	-1673.22	-1255.31	-455.512	-795.086	-586.627	-156.693	-600.389	-164.697	-1439.62	-739.475	-998.675	-1202.08
		-5397.6	-5111.3	-4865.09	-4534.35	-4319.03	-1502.5	-1974.54	-1938.58	-1656.27	-1747.22	-218.586	-1963.07	-1578.44	-1758.8	-1311.96	-459.453	-800.673	-603.414	-183.496	-609.72	-172.921	-1491.74	-794.707	-1061.38	-1269.97
		-5324.28	-5054.87	-4821.37	-4496.7	-4300.43	-1508.9	-2015.73	-1971.06	-1701.19	-1780.37	-243.253	-2056.6	-1700.92	-1844.05	-1368.17	-463.457	-806.172	-619.97	-210.671	-618.961	-180.912	-1543.37	-850.002	-1123.93	-1337.59
		-5247.36	-4994.91	-4774.33	-4456.01	-4278.97	-1514.18	-2055.49	-2002.07	-1744.93	-1812.23	-267.703	-2147.9	-1821.83	-1928.01	-1423.31	-467.29	-811.132	-635.992	-238.011	-627.752	-188.715	-1593.71	-904.872	-1185.7	-1404.17
		-5158.1	-4923.36	-4716.29	-4405.13	-4248.07	-1516.45	-2091.55	-2029.34	-1785.7	-1840.81	-292.37	-2235.98	-1940.88	-2009.39	-1476.4	-470.358	-814.407	-650.895	-265.494	-635.29	-196.447	-1641.4	-958.926	-1245.99	-1468.77
		-5034.57	-4820.32	-4628.79	-4327.23	-4193.01	-1511.64	-2120.92	-2049.34	-1821.69	-1863.18	-318.696	-2321.4	-2062.08	-2089.1	-1527.41	-471.748	-813.806	-663.972	-294.853	-640.323	-204.356	-1685.51	-1014.03	-1306.14	-1532.32
		-4904.82	-4710.43	-4535.24	-4245.41	-4138.4	-1507.06	-2155.98	-2072.74	-1864.82	-1889.38	-350.173	-2399.4	-2189.43	-2181.35	-1584.18	-477.579	-812.839	-676.139	-337.201	-645.678	-213.551	-1731.18	-1082.01	-1374.97	-1602.23
		-4779.36	-4603.36	-4443.6	-4165.55	-4086.81	-1504.49	-2192.66	-2097.38	-1909.59	-1916.69	-385.796	-2474.18	-2314.9	-2276.9	-1643.44	-484.751	-810.928	-687.558	-383.251	-650.493	-224.334	-1775.84	-1152.83	-1444.66	-1672.1
		-4660.77	-4500.79	-4355.72	-4089.1	-4039.47	-1504.21	-2230.19	-2122.63	-1955.1	-1944.34	-425.443	-2544.28	-2435.27	-2374.5	-1704.66	-492.655	-807.686	-697.777	-432.202	-654.303	-236.155	-1817.84	-1224.78	-1513.46	-1740.38
		-4552.33	-4405.03	-4274.14	-4018.17	-3998.07	-1506.39	-2267.52	-2147.65	-2000.17	-1971.38	-468.671	-2607.72	-2546.85	-2472.39	-1766.94	-500.547	-802.759	-706.215	-482.794	-656.553	-248.111	-1855.15	-1295.68	-1579.17	-1805.08
		-4457.42	-4318.56	-4201.46	-3954.99	-3964.39	-1511.06	-2303.3	-2171.4	-2043.35	-1996.78	-515.012	-2662.31	-2646.04	-2568.47	-1829.15	-507.597	-795.731	-712.165	-533.339	-656.585	-259.197	-1885.63	-1363.08	-1639.33	-1863.89
		-4378.7	-4243.45	-4139.63	-3901.28	-3939.67	-1518.1	-2336.04	-2192.8	-2082.99	-2019.55	-564.311	-2706.09	-2729.88	-2660.47	-1890.07	-512.941	-786.029	-714.83	-581.831	-653.652	-268.599	-1907.2	-1424.57	-1691.51	-1914.39
		-4317.38	-4180.7	-4089.26	-3857.64	-3924.06	-1527.24	-2364.21	-2210.76	-2117.37	-2038.78	-616.979	-2737.93	-2796.53	-2746.27	-1948.7	-515.733	-772.869	-713.411	-626.145	-646.94	-275.923	-1918.19	-1478.02	-1733.6	-1954.33
		-4272.62	-4129.72	-4049.26	-3823.08	-3916.36	-1538.11	-2386.47	-2224.36	-2145	-2053.77	-673.996	-2757.98	-2845.66	-2824.29	-2004.38	-515.178	-755.302	-707.236	-664.274	-635.635	-281.236	-1917.5	-1521.92	-1764.04	-1982.01
		-4241.48	-4088.21	-4016.9	-3795.15	-3914.13	-1550.1	-2401.94	-2233.03	-2164.8	-2064.06	-736.546	-2767.81	-2878.66	-2893.75	-2056.96	-510.539	-732.374	-695.903	-694.58	-619.07	-284.841	-1904.89	-1555.45	-1782.11	-1996.71
		-4219.51	-4052.65	-3988.55	-3770.53	-3914.32	-1562.36	-2410.34	-2236.64	-2176.38	-2069.55	-805.419	-2770.08	-2898.42	-2954.79	-2106.67	-501.144	-703.356	-679.379	-715.971	-596.876	-286.916	-1880.96	-1578.52	-1787.98	-1998.91
		-4202.05	-4019.34	-3960.74	-3746.07	-3914.11	-1573.89	-2411.95	-2235.48	-2179.92	-2070.34	-880.583	-2767.84	-2908.45	-3008.12	-2153.82	-486.438	-667.942	-657.97	-727.93	-569.035	-287.277	-1846.95	-1591.49	-1782.46	-1990
		-4185.76	-3985.59	-3931.27	-3719.7	-3911.72	-1583.77	-2407.38	-2230.08	-2175.94	-2066.64	-961.113	-2763.57	-2911.78	-3054.51	-2198.47	-466.069	-626.336	-632.187	-730.395	-535.793	-285.42	-1804.21	-1594.77	-1766.5	-1971.6
		-4169.35	-3950.37	-3899.61	-3690.84	-3906.69	-1591.42	-2397.31	-2221.02	-2165.11	-2058.6	-1045.43	-2758.75	-2910.36	-3094.42	-2240.28	-439.984	-579.238	-602.598	-723.608	-497.552	-280.723	-1753.9	-1588.68	-1740.97	-1945.01
		-4153.01	-3913.93	-3866.42	-3660.04	-3899.45	-1596.61	-2382.45	-2208.9	-2148.21	-2046.49	-1131.73	-2754.03	-2905.5	-3128.11	-2278.75	-408.487	-527.737	-569.791	-708.036	-454.819	-272.734	-1697.09	-1573.59	-1706.76	-1911.26
		-4137.31	-3877.08	-3832.6	-3628.11	-3890.71	-1599.39	-2363.6	-2194.38	-2126.29	-2030.77	-1218.4	-2749.74	-2898.63	-3155.89	-2313.55	-372.276	-473.181	-534.388	-684.363	-408.211	-261.438	-1635.17	-1550.23	-1665.19	-1871.39
		-4122.63	-3840.66	-3798.9	-3595.81	-3881.02	-1600.04	-2341.7	-2178.25	-2100.63	-2012.29	-1304.31	-2746.15	-2891.51	-3178.25	-2344.59	-332.458	-417.074	-497.101	-653.54	-358.51	-247.419	-1569.94	-1519.92	-1618.09	-1826.66
		-4109.03	-3805.56	-3765.74	-3563.68	-3870.68	-1599.01	-2317.87	-2161.45	-2072.77	-1992.17	-1388.79	-2743.54	-2885.92	-3195.8	-2372.02	-290.526	-361.021	-458.776	-616.845	-306.705	-231.888	-1503.65	-1484.44	-1567.72	-1778.6
		-4096.35	-3772.58	-3733.35	-3532.07	-3859.74	-1596.89	-2293.41	-2145.09	-2044.3	-1971.75	-1471.58	-2742.19	-2883.34	-3209.21	-2396.06	-248.273	-306.657	-420.433	-575.928	-253.996	-216.555	-1438.84	-1445.95	-1516.49	-1728.98
		-4084.29	-3742.35	-3701.74	-3501.11	-3848.03	-1594.39	-2269.75	-2130.34	-2016.83	-1952.28	-1552.69	-2742.46	-2884.75	-3219.23	-2417.06	-207.64	-255.57	-383.253	-532.776	-201.73	-203.399	-1378.16	-1406.77	-1466.8	-1679.77
		-4072.53	-3715.2	-3670.84	-3470.72	-3835.2	-1592.31	-2248.3	-2118.28	-1991.8	-1934.77	-1632.25	-2744.77	-2890.57	-3226.74	-2435.45	-170.532	-209.213	-348.509	-489.594	-151.298	-194.343	-1324.09	-1369.11	-1420.73	-1632.99
		-4060.84	-3691.2	-3640.49	-3440.67	-3820.87	-1591.42	-2230.22	-2109.71	-1970.38	-1919.76	-1710.29	-2749.51	-2900.63	-3232.59	-2451.72	-138.628	-168.817	-317.414	-448.591	-104.012	-190.943	-1278.6	-1334.81	-1379.92	-1590.42
		-4049.08	-3670.18	-3610.55	-3410.75	-3804.7	-1592.35	-2216.27	-2105	-1953.37	-1907.27	-1786.7	-2756.89	-2914.29	-3237.51	-2466.3	-113.21	-135.314	-290.951	-411.725	-60.9852	-194.154	-1242.94	-1305.16	-1345.43	-1553.34
		-4037.14	-3651.84	-3580.91	-3380.71	-3786.5	-1595.54	-2206.6	-2104	-1941.13	-1896.95	-1861.21	-2766.81	-2930.51	-3242.01	-2479.62	-95.0498	-109.253	-269.723	-380.475	-23.0465	-204.284	-1217.5	-1280.82	-1317.8	-1522.35
		-4024.78	-3635.79	-3551.4	-3350.36	-3766.16	-1601.13	-2200.78	-2106.11	-1933.58	-1888.19	-1933.49	-2778.85	-2948.07	-3246.33	-2491.99	-84.3449	-90.7353	-253.888	-355.682	9.31442	-221.095	-1201.9	-1261.89	-1297.12	-1497.36
		-4011.54	-3621.68	-3521.91	-3319.61	-3743.72	-1609.08	-2197.88	-2110.45	-1930.31	-1880.38	-2003.28	-2792.33	-2965.68	-3250.48	-2503.7	-80.739	-79.393	-243.153	-337.483	35.969	-243.958	-1195.1	-1248.07	-1283.17	-1477.69
		-3996.85	-3609.23	-3492.36	-3288.45	-3719.29	-1619.18	-2196.75	-2116.04	-1930.67	-1873.07	-2070.52	-2806.52	-2982.1	-3254.35	-2515.01	-83.3949	-74.4055	-236.86	-325.36	57.144	-272.008	-1195.63	-1238.79	-1275.43	-1462.24
		-3980.13	-3598.22	-3462.85	-3257.05	-3693.11	-1631.15	-2196.24	-2121.95	-1933.85	-1866	-2135.38	-2820.79	-2996.21	-3257.76	-2526.19	-91.1236	-74.5844	-234.113	-318.302	73.3668	-304.217	-1201.78	-1233.34	-1273.11	-1449.79
		-3960.85	-3588.39	-3433.56	-3225.67	-3665.42	-1644.68	-2195.35	-2127.4	-1938.99	-1859.01	-2198.16	-2834.73	-3007.09	-3260.54	-2537.54	-102.548	-78.5132	-233.932	-315.056	85.3599	-339.389	-1211.75	-1230.93	-1275.16	-1439.1
		-3938.62	-3579.27	-3404.66	-3194.54	-3636.43	-1659.31	-2193.29	-2131.76	-1945.12	-1851.94	-2259.22	-2848.18	-3014.13	-3262.55	-2549.3	-116.263	-84.703	-235.384	-314.398	93.9159	-376.124	-1223.75	-1230.76	-1280.26	-1429.08
		-3913.17	-3570.13	-3376.24	-3163.77	-3606.2	-1674.39	-2189.45	-2134.52	-1951.27	-1844.5	-2318.74	-2861.08	-3017.05	-3263.59	-2561.65	-130.959	-91.7259	-237.658	-315.334	99.7902	-412.82	-1236.13	-1231.93	-1286.92	-1418.78
		-3884.38	-3559.99	-3348.17	-3133.3	-3574.67	-1689.02	-2183.26	-2135.24	-1956.4	-1836.19	-2376.62	-2873.38	-3015.95	-3263.39	-2574.67	-145.489	-98.302	-240.075	-317.198	103.645	-447.728	-1247.36	-1233.54	-1293.62	-1407.29
		-3852.31	-3547.82	-3320.22	-3102.89	-3541.73	-1702.11	-2174.19	-2133.51	-1959.55	-1826.38	-2432.53	-2884.94	-3011.25	-3261.62	-2588.35	-158.891	-103.327	-242.032	-319.619	106.064	-479.097	-1256.1	-1234.61	-1298.93	-1393.68
		-3817.4	-3532.91	-3292.18	-3072.38	-3507.36	-1712.66	-2161.74	-2128.99	-1959.99	-1814.47	-2486.02	-2895.51	-3003.55	-3257.82	-2602.66	-170.371	-105.87	-242.944	-322.397	107.614	-505.362	-1261.21	-1234.27	-1301.7	-1376.89
		-3780.44	-3515	-3263.98	-3041.74	-3471.71	-1719.95	-2145.53	-2121.46	-1957.28	-1800.13	-2536.72	-2904.86	-2993.49	-3251.59	-2617.54	-179.304	-105.203	-242.25	-325.421	108.867	-525.362	-1261.79	-1231.8	-1301.17	-1355.85
		-3742.47	-3494.34	-3235.75	-3011.15	-3435.12	-1723.73	-2125.49	-2110.91	-1951.4	-1783.44	-2584.49	-2912.88	-2981.63	-3242.59	-2632.95	-185.245	-100.889	-239.51	-328.673	110.353	-538.516	-1257.29	-1226.86	-1297.09	-1329.68
		-3704.6	-3471.49	-3207.76	-2980.92	-3398	-1724.25	-2101.89	-2097.61	-1942.65	-1764.98	-2629.53	-2919.73	-2968.33	-3230.78	-2648.9	-187.969	-92.8685	-234.549	-332.27	112.478	-544.906	-1247.61	-1219.61	-1289.66	-1297.94
		-3667.76	-3447.09	-3180.34	-2951.4	-3360.7	-1722.22	-2075.42	-2082.12	-1931.61	-1745.67	-2672.33	-2925.82	-2953.78	-3216.37	-2665.37	-187.519	-81.4891	-227.562	-336.504	115.439	-545.212	-1233.16	-1210.66	-1279.49	-1260.85
		-3632.62	-3421.65	-3153.75	-2922.83	-3323.43	-1718.59	-2047.13	-2065.25	-1918.9	-1726.56	-2713.47	-2931.75	-2938.14	-3199.87	-2682.33	-184.235	-67.4639	-219.143	-341.831	119.166	-540.555	-1214.79	-1200.94	-1267.36	-1219.31
		-3599.71	-3395.55	-3128.2	-2895.35	-3286.21	-1714.38	-2018.29	-2047.93	-1905.16	-1708.6	-2753.46	-2938.16	-2921.6	-3182.03	-2699.72	-178.771	-51.7705	-210.206	-348.816	123.304	-532.287	-1193.77	-1191.52	-1254.13	-1174.76
		-3569.55	-3369.07	-3103.87	-2869.04	-3249.03	-1710.46	-1990.29	-2031.08	-1890.99	-1692.48	-2792.67	-2945.61	-2904.54	-3163.65	-2717.44	-172.062	-35.5064	-201.8	-358.033	127.262	-521.793	-1171.66	-1183.37	-1240.63	-1128.9
		-3542.79	-3342.57	-3080.93	-2843.95	-3211.86	-1707.45	-1964.44	-2015.51	-1876.92	-1678.58	-2831.21	-2954.44	-2887.53	-3145.51	-2735.33	-165.216	-19.7469	-194.915	-369.955	130.295	-510.327	-1150.13	-1177.27	-1227.65	-1083.36
		-3520.05	-3316.55	-3059.5	-2820.12	-3174.79	-1705.66	-1941.82	-2001.8	-1863.45	-1667.04	-2868.94	-2964.74	-2871.25	-3128.24	-2753.17	-159.353	-5.43164	-190.321	-384.87	131.607	-498.93	-1130.87	-1173.75	-1215.93	-1039.52
		-3501.78	-3291.62	-3039.62	-2797.56	-3137.99	-1705.1	-1923.09	-1990.27	-1851	-1657.84	-2905.59	-2976.4	-2856.34	-3112.31	-2770.65	-155.437	6.7026	-188.471	-402.798	130.481	-488.411	-1115.39	-1173.15	-1206.19	-998.437
		-3488.05	-3268.47	-3021.19	-2776.24	-3101.7	-1705.68	-1908.52	-1980.97	-1839.87	-1650.91	-2940.81	-2989.12	-2843.26	-3098.03	-2787.35	-154.143	16.1333	-189.498	-423.446	126.397	-479.408	-1104.92	-1175.69	-1199.1	-960.887
		-3478.38	-3247.78	-3004.01	-2756.07	-3066.18	-1707.3	-1897.97	-1973.72	-1830.19	-1646.13	-2974.35	-3002.52	-2832.17	-3085.65	-2802.8	-155.769	22.5386	-193.257	-446.183	119.135	-472.441	-1100.27	-1181.51	-1195.23	-927.453
		-3471.95	-3230.1	-2987.83	-2736.93	-3031.69	-1709.98	-1890.99	-1968.14	-1821.86	-1643.36	-3006.09	-3016.25	-2822.97	-3075.4	-2816.47	-160.21	25.8039	-199.371	-470.03	108.833	-467.907	-1101.7	-1190.63	-1194.86	-898.603
		-3467.75	-3215.9	-2972.52	-2718.77	-2998.5	-1713.86	-1886.98	-1963.71	-1814.55	-1642.34	-3036.08	-3029.96	-2815.43	-3067.56	-2827.85	-166.98	26.0509	-207.277	-493.68	95.9895	-466	-1108.9	-1202.86	-1197.88	-874.675
		-3464.78	-3205.41	-2958.05	-2701.57	-2966.85	-1719.1	-1885.2	-1959.74	-1807.68	-1642.63	-3064.36	-3043.39	-2809.35	-3062.38	-2836.5	-175.32	23.6558	-216.261	-515.598	81.4026	-466.637	-1120.91	-1217.69	-1203.68	-855.824
		-3462.09	-3198.52	-2944.41	-2685.32	-2936.83	-1725.61	-1884.85	-1955.47	-1800.5	-1643.62	-3090.86	-3056.2	-2804.62	-3060.13	-2842.07	-184.341	19.2343	-225.506	-534.199	66.0512	-469.405	-1136.32	-1234.23	-1211.25	-841.97
		-3458.7	-3194.72	-2931.58	-2669.91	-2908.42	-1732.91	-1885.02	-1950.13	-1792.21	-1644.53	-3115.26	-3067.96	-2801.37	-3060.91	-2844.38	-193.188	13.5881	-234.15	-548.055	50.9661	-473.601	-1153.49	-1251.23	-1219.31	-832.77
		-3453.58	-3193.19	-2919.38	-2655.15	-2881.41	-1740.09	-1884.81	-1943.02	-1782.09	-1644.52	-3137.04	-3078.08	-2799.82	-3064.65	-2843.46	-201.166	7.61651	-241.371	-556.095	37.1131	-478.361	-1170.78	-1267.21	-1226.59	-827.665
		-3445.71	-3192.9	-2907.55	-2640.77	-2855.5	-1746.02	-1883.33	-1933.6	-1769.65	-1642.84	-3155.64	-3085.85	-2800.28	-3071.03	-2839.54	-207.818	2.18742	-246.49	-557.774	25.2913	-482.856	-1186.85	-1280.69	-1232.07	-825.993
		-3434.19	-3192.94	-2895.79	-2626.61	-2830.42	-1749.65	-1879.93	-1921.58	-1754.78	-1638.99	-3170.67	-3090.6	-2803.01	-3079.5	-2833.07	-212.962	-2.02398	-249.077	-553.164	16.046	-486.533	-1200.84	-1290.48	-1235.16	-827.143
		-3418.53	-3192.64	-2883.85	-2612.66	-2806.07	-1750.48	-1874.2	-1907	-1737.74	-1632.85	-3182.13	-3091.95	-2808.1	-3089.36	-2824.59	-216.683	-4.68011	-249.036	-542.971	9.61384	-489.291	-1212.39	-1295.95	-1235.84	-830.712
		-3398.58	-3191.64	-2871.58	-2599.08	-2782.53	-1748.61	-1866.06	-1890.16	-1719.12	-1624.7	-3190.53	-3089.85	-2815.47	-3099.87	-2814.67	-219.26	-5.83496	-246.626	-528.415	5.92749	-491.51	-1221.56	-1297.1	-1234.55	-836.587
		-3374.43	-3189.66	-2858.85	-2586	-2759.93	-1744.73	-1855.64	-1871.53	-1699.52	-1615.05	-3196.64	-3084.62	-2824.72	-3110.34	-2803.79	-221.058	-5.85661	-242.387	-510.992	4.69078	-493.882	-1228.56	-1294.44	-1231.93	-844.902
		-3346.27	-3186.42	-2845.54	-2573.46	-2738.38	-1739.81	-1843.1	-1851.55	-1679.4	-1604.45	-3201.29	-3076.76	-2835.2	-3120.13	-2792.18	-222.379	-5.21871	-236.983	-492.171	5.53106	-497.128	-1233.46	-1288.74	-1228.55	-855.843
		-3314.32	-3181.47	-2831.52	-2561.31	-2717.91	-1734.71	-1828.54	-1830.48	-1658.9	-1593.27	-3205.05	-3066.78	-2845.95	-3128.61	-2779.93	-223.343	-4.23155	-230.989	-473.092	8.18442	-501.69	-1235.99	-1280.65	-1224.63	-869.374
		-3278.86	-3174.23	-2816.76	-2549.27	-2698.44	-1729.97	-1811.92	-1808.34	-1637.82	-1581.6	-3208.03	-3055.01	-2855.85	-3135.16	-2766.99	-223.837	-2.8614	-224.749	-454.413	12.603	-507.544	-1235.42	-1270.45	-1219.9	-885.029
		-3240.37	-3164.21	-2801.37	-2537.07	-2679.89	-1725.72	-1793.21	-1784.96	-1615.8	-1569.35	-3209.96	-3041.62	-2863.7	-3139.21	-2753.36	-223.571	-0.738099	-218.38	-436.353	18.9114	-514.234	-1230.83	-1258.05	-1213.74	-901.928
		-3199.69	-3151.15	-2785.73	-2524.57	-2662.34	-1721.81	-1772.47	-1760.2	-1592.59	-1556.42	-3210.3	-3026.64	-2868.45	-3140.33	-2739.22	-222.231	2.65624	-211.909	-418.899	27.2329	-521.091	-1221.41	-1243.28	-1205.49	-918.981
		-3157.97	-3135.13	-2770.37	-2511.88	-2645.97	-1718.02	-1750.03	-1734.06	-1568.18	-1542.88	-3208.51	-3010.19	-2869.34	-3138.25	-2724.99	-219.681	7.67395	-205.492	-402.065	37.4479	-527.543	-1206.94	-1226.12	-1194.77	-935.244
		-3116.46	-3116.55	-2755.79	-2499.19	-2631.1	-1714.27	-1726.48	-1706.92	-1542.91	-1529.11	-3204.2	-2992.51	-2865.96	-3132.9	-2711.26	-216.147	14.1949	-199.599	-386.11	48.9991	-533.391	-1187.99	-1207.1	-1181.77	-950.247
		-3076.33	-3095.94	-2742.35	-2486.7	-2618.06	-1710.7	-1702.65	-1679.43	-1517.42	-1515.76	-3197.34	-2974.05	-2858.3	-3124.43	-2698.62	-212.223	21.5131	-195.01	-371.583	60.8775	-538.901	-1165.95	-1187.3	-1167.29	-964.125
		-3038.61	-3073.91	-2730.22	-2474.55	-2607.19	-1707.63	-1679.4	-1652.42	-1492.48	-1503.54	-3188.21	-2955.51	-2846.68	-3113.11	-2687.59	-208.691	28.4857	-192.6	-359.18	71.8215	-544.652	-1142.72	-1168.22	-1152.56	-977.468
		-3004.17	-3051.08	-2719.45	-2462.78	-2598.84	-1705.45	-1657.5	-1626.63	-1468.73	-1493.07	-3177.32	-2937.67	-2831.68	-3099.27	-2678.45	-206.24	33.8666	-193.036	-349.488	80.644	-551.245	-1120.19	-1151.37	-1138.81	-991.016
		-2973.76	-3028.01	-2710.05	-2451.39	-2593.35	-1704.41	-1637.38	-1602.54	-1446.59	-1484.64	-3165.21	-2921.3	-2813.98	-3083.29	-2671.24	-205.195	36.69	-196.509	-342.727	86.5665	-559.007	-1099.81	-1137.95	-1126.92	-1005.32
		-2948.05	-3005.26	-2702.12	-2440.39	-2591.06	-1704.52	-1619.14	-1580.21	-1426.2	-1478.17	-3152.33	-2907	-2794.32	-3065.61	-2665.84	-205.373	36.5548	-202.609	-338.623	89.4397	-567.8	-1082.26	-1128.59	-1117.17	-1020.49
		-2927.52	-2983.29	-2695.82	-2429.81	-2592.23	-1705.42	-1602.52	-1559.36	-1407.42	-1473.21	-3138.87	-2895.04	-2773.37	-3046.75	-2662.11	-206.133	33.6985	-210.421	-336.449	89.761	-577.001	-1067.48	-1123.29	-1109.17	-1036.21
		-2912.24	-2962.35	-2691.28	-2419.66	-2596.86	-1706.37	-1587.1	-1539.53	-1390	-1469.12	-3124.82	-2885.28	-2751.76	-3027.24	-2660.02	-206.564	28.8593	-218.79	-335.253	88.4856	-585.665	-1054.87	-1121.45	-1102.1	-1051.8
		-2901.93	-2942.52	-2688.5	-2409.93	-2604.68	-1706.47	-1572.4	-1520.25	-1373.77	-1465.23	-3110.12	-2877.22	-2730.02	-3007.64	-2659.78	-205.778	22.9957	-226.67	-334.158	86.695	-592.804	-1043.61	-1122.12	-1095.06	-1066.58
		-2895.97	-2923.72	-2687.33	-2400.66	-2615.22	-1704.9	-1558.21	-1501.27	-1358.76	-1461.1	-3094.86	-2870.2	-2708.75	-2988.45	-2661.79	-203.17	16.9578	-233.451	-332.667	85.2317	-597.728	-1033.13	-1124.28	-1087.41	-1080.08
		-2893.68	-2905.83	-2687.48	-2391.94	-2627.86	-1701.22	-1544.63	-1482.72	-1345.35	-1456.63	-3079.49	-2863.62	-2688.56	-2970.08	-2666.49	-198.617	11.2141	-239.127	-330.857	84.4262	-600.316	-1023.35	-1127.09	-1079.07	-1092.36
		-2894.38	-2888.7	-2688.57	-2383.92	-2642.01	-1695.48	-1532.09	-1465.06	-1334.25	-1452.15	-3064.81	-2857.12	-2670.16	-2952.85	-2674.2	-192.517	5.73021	-244.261	-329.404	84.0133	-601.126	-1014.78	-1130.11	-1070.61	-1103.99
		-2897.51	-2872.13	-2690.22	-2376.76	-2657.18	-1688.17	-1521.14	-1448.95	-1326.28	-1448.22	-3051.83	-2850.59	-2654.22	-2936.98	-2684.92	-185.651	0.065467	-249.738	-329.398	83.2737	-601.27	-1008.32	-1133.29	-1063.03	-1115.93
		-2902.49	-2855.78	-2692.07	-2370.53	-2672.94	-1679.96	-1512.24	-1435.01	-1322.13	-1445.34	-3041.52	-2844.04	-2641.26	-2922.51	-2698.24	-178.897	-6.32867	-256.392	-331.993	81.3688	-602.061	-1004.89	-1136.75	-1057.46	-1129.21
		-2908.56	-2839.15	-2693.8	-2365.14	-2688.91	-1671.41	-1505.43	-1423.5	-1322.12	-1443.72	-3034.42	-2837.39	-2631.47	-2909.25	-2713.4	-172.912	-13.7425	-264.643	-338.014	77.7338	-604.583	-1005.07	-1140.55	-1054.62	-1144.57
		-2914.78	-2821.64	-2695.2	-2360.37	-2704.7	-1662.79	-1500.34	-1414.21	-1326.02	-1443.05	-3030.56	-2830.35	-2624.7	-2896.77	-2729.41	-167.889	-21.9394	-274.296	-347.67	72.3682	-609.377	-1008.74	-1144.4	-1054.56	-1162.11
		-2920.22	-2802.73	-2696.24	-2356.01	-2719.95	-1654.08	-1496.23	-1406.48	-1333.2	-1442.58	-3029.49	-2822.38	-2620.43	-2884.51	-2745.4	-163.478	-30.0854	-284.573	-360.458	65.918	-616.34	-1015.07	-1147.6	-1056.52	-1181.26
		-2924.15	-2782.16	-2697.1	-2351.99	-2734.33	-1645.12	-1492.33	-1399.35	-1342.77	-1441.36	-3030.35	-2812.84	-2617.9	-2871.93	-2760.72	-158.944	-36.9333	-294.385	-375.285	59.4912	-624.894	-1022.66	-1149.21	-1059.18	-1200.84
		-2926.21	-2760.07	-2698.15	-2348.43	-2747.58	-1635.84	-1488.11	-1391.89	-1353.91	-1438.53	-3032.16	-2801.19	-2616.34	-2858.68	-2775.11	-153.52	-41.2208	-302.77	-390.773	54.2558	-634.367	-1030.04	-1148.33	-1061.06	-1219.48
		-2926.49	-2736.92	-2699.88	-2345.59	-2759.44	-1626.36	-1483.51	-1383.43	-1366.06	-1433.63	-3034.02	-2787.22	-2615.14	-2844.73	-2788.57	-146.794	-42.1094	-309.277	-405.62	51.0043	-644.399	-1036.16	-1144.48	-1061.05	-1236.07
		-2925.39	-2713.26	-2702.69	-2343.71	-2769.62	-1617	-1478.98	-1373.75	-1379	-1426.72	-3035.19	-2771.09	-2613.88	-2830.31	-2801.22	-138.965	-39.4929	-314.135	-418.899	49.8574	-655.202	-1040.66	-1137.82	-1058.76	-1250
		-2923.45	-2689.49	-2706.88	-2342.88	-2777.79	-1608.14	-1475.35	-1363.07	-1392.78	-1418.27	-3035.17	-2753.32	-2612.39	-2815.79	-2813.1	-130.879	-34.0818	-318.162	-430.204	50.2	-667.603	-1044.01	-1129.15	-1054.58	-1261.35
		-2921.25	-2665.76	-2712.57	-2343.04	-2783.6	-1600.15	-1473.55	-1351.94	-1407.54	-1409.01	-3033.7	-2734.65	-2610.64	-2801.53	-2824.1	-123.826	-27.2331	-322.482	-439.595	50.8758	-682.913	-1047.33	-1119.79	-1049.55	-1270.78
		-2919.42	-2642.12	-2719.92	-2344.12	-2786.88	-1593.32	-1474.43	-1341.06	-1423.43	-1399.65	-3030.66	-2715.91	-2608.69	-2787.81	-2833.91	-119.195	-20.6078	-328.166	-447.394	50.5555	-702.664	-1052.04	-1111.25	-1045.02	-1279.32
		-2918.65	-2618.64	-2729.15	-2346.12	-2787.62	-1587.86	-1478.5	-1331.11	-1440.47	-1390.71	-3026.01	-2697.89	-2606.57	-2774.85	-2842.17	-118.147	-15.8157	-335.97	-453.962	48.1136	-728.325	-1059.45	-1105.02	-1042.29	-1288.06
		-2919.58	-2595.51	-2740.56	-2349.24	-2786	-1583.89	-1485.93	-1322.62	-1458.58	-1382.46	-3019.72	-2681.17	-2604.27	-2762.81	-2848.56	-121.412	-14.1428	-346.221	-459.511	42.8959	-761.043	-1070.54	-1102.3	-1042.27	-1297.92
		-2922.75	-2573.1	-2754.47	-2353.75	-2782.25	-1581.47	-1496.55	-1315.94	-1477.57	-1374.86	-3011.74	-2666.14	-2601.66	-2751.88	-2852.98	-129.207	-16.3854	-358.858	-464.022	34.8228	-801.431	-1085.7	-1103.86	-1045.39	-1309.41
		-2928.43	-2551.79	-2771.01	-2359.94	-2776.49	-1580.52	-1509.91	-1311.19	-1497.17	-1367.68	-3002	-2653	-2598.57	-2742.24	-2855.52	-141.273	-22.8039	-373.55	-467.253	24.312	-849.461	-1104.76	-1109.93	-1051.58	-1322.55
		-2936.64	-2531.91	-2790.06	-2367.99	-2768.61	-1580.89	-1525.43	-1308.3	-1517.14	-1360.6	-2990.51	-2641.85	-2594.75	-2734.02	-2856.46	-157.041	-33.2144	-389.887	-468.859	12.0538	-904.511	-1127.08	-1120.17	-1060.44	-1336.93
		-2947.17	-2513.62	-2811.3	-2377.91	-2758.35	-1582.37	-1542.58	-1307.16	-1537.3	-1353.42	-2977.43	-2632.84	-2589.99	-2727.27	-2856.14	-175.853	-47.1925	-407.568	-468.587	-1.2825	-965.615	-1151.84	-1133.88	-1071.52	-1351.86
		-2959.82	-2496.9	-2834.24	-2389.57	-2745.38	-1584.84	-1560.92	-1307.71	-1557.65	-1346.17	-2963.08	-2626.17	-2584.18	-2722.01	-2854.83	-197.183	-64.3077	-426.523	-466.47	-15.3032	-1031.79	-1178.3	-1150.23	-1084.53	-1366.66
		-2974.39	-2481.56	-2858.39	-2402.69	-2729.42	-1588.26	-1580.14	-1310.04	-1578.31	-1339.11	-2947.95	-2622.08	-2577.29	-2718.17	-2852.56	-220.738	-84.2796	-446.909	-462.956	-29.9967	-1102.26	-1205.99	-1168.43	-1099.49	-1380.87
		-2990.63	-2467.21	-2883.23	-2416.88	-2710.29	-1592.63	-1599.95	-1314.27	-1599.44	-1332.65	-2932.48	-2620.64	-2569.39	-2715.53	-2849.14	-246.412	-107.003	-468.971	-458.883	-45.6528	-1176.52	-1234.65	-1187.84	-1116.66	-1394.36
		-3008.12	-2453.29	-2908.23	-2431.65	-2687.96	-1597.84	-1619.93	-1320.5	-1621.14	-1327.14	-2916.99	-2621.59	-2560.49	-2713.65	-2844.12	-274.142	-132.447	-492.846	-455.326	-62.643	-1254.22	-1264.11	-1207.89	-1136.3	-1407.2
		-3026.15	-2439.11	-2932.8	-2446.51	-2662.53	-1603.61	-1639.51	-1328.61	-1643.33	-1322.77	-2901.55	-2624.31	-2550.56	-2711.87	-2837.02	-303.701	-160.482	-518.36	-453.325	-81.1458	-1334.9	-1294.05	-1227.89	-1158.36	-1419.53
		-3043.72	-2424	-2956.26	-2460.99	-2634.22	-1609.46	-1657.9	-1338.26	-1665.74	-1319.46	-2885.96	-2627.85	-2539.45	-2709.34	-2827.46	-334.551	-190.704	-544.919	-453.614	-100.929	-1417.79	-1323.88	-1246.96	-1182.27	-1431.31
		-3059.74	-2407.45	-2977.93	-2474.72	-2603.43	-1614.84	-1674.29	-1348.82	-1688	-1316.88	-2869.86	-2631.11	-2527	-2705.22	-2815.33	-365.809	-222.361	-571.537	-456.426	-121.282	-1501.74	-1352.67	-1263.98	-1206.97	-1442.11
		-3073.28	-2389.26	-2997.26	-2487.46	-2570.71	-1619.27	-1688.02	-1359.51	-1709.72	-1314.6	-2852.84	-2633.12	-2513.07	-2698.82	-2800.84	-396.378	-254.423	-597.023	-461.478	-141.143	-1585.3	-1379.35	-1277.69	-1231.03	-1451.16
		-3083.77	-2369.52	-3013.86	-2499.03	-2536.74	-1622.55	-1698.79	-1369.55	-1730.68	-1312.24	-2834.65	-2633.22	-2497.7	-2689.74	-2784.46	-425.226	-285.841	-620.274	-468.162	-159.383	-1667.07	-1403.03	-1287.07	-1253.13	-1457.51
		-3091.04	-2348.52	-3027.52	-2509.14	-2502.2	-1624.79	-1706.81	-1378.37	-1750.88	-1309.59	-2815.29	-2631.12	-2481.2	-2677.96	-2766.83	-451.716	-315.893	-640.597	-475.89	-175.175	-1745.99	-1423.35	-1291.56	-1272.38	-1460.41
		-3095.17	-2326.55	-3038.15	-2517.33	-2467.68	-1626.39	-1712.74	-1385.74	-1770.59	-1306.73	-2795.11	-2626.92	-2464.13	-2663.71	-2748.56	-475.811	-344.461	-657.911	-484.379	-188.259	-1821.63	-1440.72	-1291.4	-1288.57	-1459.64
		-3096.32	-2303.78	-3045.65	-2522.89	-2433.62	-1627.92	-1717.56	-1391.77	-1790.22	-1303.9	-2774.79	-2620.83	-2447.24	-2647.42	-2730.19	-498.069	-372.107	-672.744	-493.772	-199.016	-1894.27	-1456.28	-1287.53	-1302.19	-1455.68
		-3094.57	-2280.22	-3049.87	-2524.98	-2400.33	-1629.99	-1722.39	-1396.89	-1810.24	-1301.5	-2755.29	-2612.99	-2431.33	-2629.52	-2712.06	-519.473	-399.958	-686.09	-504.581	-208.33	-1964.78	-1471.61	-1281.49	-1314.26	-1449.72
		-3089.83	-2255.78	-3050.55	-2522.74	-2368.04	-1633.07	-1728.28	-1401.66	-1831.06	-1299.93	-2737.6	-2603.35	-2417.09	-2610.49	-2694.36	-541.17	-429.453	-699.164	-517.502	-217.315	-2034.38	-1488.42	-1275.08	-1325.97	-1443.46
		-3081.81	-2230.39	-3047.38	-2515.42	-2336.97	-1637.45	-1736.1	-1406.63	-1852.9	-1299.55	-2722.63	-2591.65	-2404.96	-2590.8	-2677.14	-564.211	-462.026	-713.158	-533.185	-226.99	-2104.38	-1508.18	-1270.07	-1338.47	-1438.75
		-3069.99	-2203.96	-3039.97	-2502.39	-2307.33	-1643.16	-1746.45	-1412.25	-1875.78	-1300.59	-2711.08	-2577.55	-2395.12	-2570.97	-2660.41	-589.382	-498.847	-729.029	-552.037	-238.061	-2175.79	-1531.94	-1267.93	-1352.64	-1437.22
		-3053.6	-2176.33	-3027.84	-2483.14	-2279.23	-1649.98	-1759.65	-1418.78	-1899.47	-1303.12	-2703.41	-2560.88	-2387.48	-2551.55	-2644.16	-617.134	-540.671	-747.41	-574.116	-250.83	-2249.15	-1560.25	-1269.72	-1369.11	-1440.02
		-3031.66	-2147.27	-3010.51	-2457.13	-2252.62	-1657.55	-1775.72	-1426.32	-1923.52	-1307.1	-2699.98	-2541.8	-2381.84	-2533.13	-2628.44	-647.624	-587.801	-768.616	-599.108	-265.276	-2324.43	-1593.29	-1276.1	-1388.29	-1447.72
		-3003.15	-2116.44	-2987.51	-2423.86	-2227.31	-1665.46	-1794.43	-1434.93	-1947.38	-1312.36	-2701.15	-2520.99	-2378.03	-2516.36	-2613.42	-680.816	-640.16	-792.749	-626.404	-281.25	-2401.14	-1631.02	-1287.35	-1410.46	-1460.34
		-2967.15	-2083.55	-2958.51	-2382.74	-2202.91	-1673.44	-1815.41	-1444.73	-1970.46	-1318.76	-2707.39	-2499.61	-2376.02	-2501.87	-2599.34	-716.577	-697.405	-819.82	-655.244	-298.674	-2478.53	-1673.34	-1303.53	-1435.87	-1477.62
		-2922.91	-2048.4	-2923.29	-2333.19	-2178.9	-1681.38	-1838.08	-1455.9	-1992.14	-1326.16	-2719.19	-2479.06	-2375.89	-2490.26	-2586.42	-754.714	-758.996	-849.834	-684.875	-317.639	-2555.68	-1720.04	-1324.51	-1464.7	-1499.11
		-2869.89	-2011.02	-2881.64	-2274.66	-2154.61	-1689.27	-1861.74	-1468.69	-2011.82	-1334.38	-2736.95	-2460.66	-2377.74	-2481.89	-2574.76	-794.932	-824.203	-882.766	-714.66	-338.375	-2631.61	-1770.72	-1349.97	-1496.95	-1524.29
		-2807.6	-1971.61	-2833.29	-2206.68	-2129.27	-1696.99	-1885.5	-1483.2	-2028.8	-1343.23	-2760.76	-2445.37	-2381.54	-2476.82	-2564.25	-836.744	-892.066	-918.448	-744.115	-361.116	-2705.17	-1824.61	-1379.38	-1532.27	-1552.57
		-2735.43	-1930.4	-2777.69	-2128.89	-2101.98	-1704.16	-1908.25	-1499.33	-2042.3	-1352.39	-2790.29	-2433.65	-2386.93	-2474.7	-2554.53	-879.413	-961.345	-956.411	-772.868	-385.932	-2774.93	-1880.44	-1411.81	-1569.91	-1583.14
		-2652.55	-1887.6	-2714.06	-2041.12	-2071.82	-1710	-1928.74	-1516.63	-2051.38	-1361.49	-2824.69	-2425.4	-2393.17	-2474.79	-2545.14	-921.95	-1030.53	-995.76	-800.547	-412.619	-2839.1	-1936.47	-1445.96	-1608.71	-1614.97
		-2557.92	-1843.26	-2641.42	-1943.41	-2037.88	-1713.42	-1945.69	-1534.39	-2055.03	-1370.12	-2862.77	-2420.21	-2399.28	-2476.17	-2535.63	-963.229	-1097.94	-1035.17	-826.657	-440.707	-2895.59	-1990.66	-1480.21	-1647.26	-1646.7
		-2450.55	-1797.32	-2558.78	-1836.07	-1999.37	-1713.23	-1957.9	-1551.77	-2052.24	-1377.93	-2903.15	-2417.54	-2404.16	-2477.88	-2525.73	-1002.16	-1161.87	-1072.99	-850.524	-469.565	-2942.2	-2040.97	-1512.8	-1684.17	-1676.79
		-2329.69	-1749.68	-2465.31	-1719.66	-1955.68	-1708.47	-1964.45	-1567.97	-2042.21	-1384.7	-2944.52	-2416.95	-2406.84	-2479.1	-2515.41	-1037.89	-1220.84	-1107.53	-871.371	-498.585	-2976.88	-2085.65	-1542.1	-1718.29	-1703.74
		-2195.14	-1700.23	-2360.54	-1594.94	-1906.34	-1698.64	-1964.8	-1582.4	-2024.43	-1390.37	-2985.72	-2418.23	-2406.73	-2479.28	-2504.88	-1070	-1273.83	-1137.3	-888.472	-527.385	-2998.11	-2123.57	-1566.91	-1748.97	-1726.34
		-2047.11	-1648.91	-2244.29	-1462.81	-1851	-1683.83	-1958.75	-1594.81	-1998.84	-1395.05	-3025.93	-2421.39	-2403.66	-2478.11	-2494.48	-1098.57	-1320.38	-1161.28	-901.311	-555.961	-3005.13	-2154.3	-1586.68	-1776.05	-1743.96
		-1886.16	-1595.6	-2116.55	-1324.12	-1789.36	-1664.67	-1946.4	-1605.28	-1965.77	-1398.93	-3064.58	-2426.5	-2397.91	-2475.46	-2484.52	-1124.1	-1360.62	-1179.01	-909.658	-584.721	-2997.98	-2178.11	-1601.56	-1799.75	-1756.63
		-1712.94	-1540.14	-1977.29	-1179.65	-1721.14	-1642.14	-1928.03	-1614.1	-1925.83	-1402.17	-3101.3	-2433.54	-2390.06	-2471.25	-2475.18	-1147.33	-1395.11	-1190.5	-913.51	-614.366	-2977.38	-2195.68	-1612.2	-1820.48	-1764.97
		-1528.05	-1482.26	-1826.41	-1030.05	-1646.09	-1617.31	-1903.94	-1621.56	-1879.78	-1404.82	-3135.74	-2442.25	-2380.78	-2465.4	-2466.45	-1169.01	-1424.5	-1196.02	-912.935	-645.671	-2944.56	-2207.84	-1619.45	-1838.58	-1769.92
		-1331.97	-1421.59	-1663.66	-875.898	-1564.06	-1591.1	-1874.43	-1627.77	-1828.36	-1406.78	-3167.46	-2452.06	-2370.69	-2457.74	-2458.11	-1189.66	-1449.41	-1195.92	-907.99	-679.264	-2900.87	-2215.27	-1624.08	-1854.18	-1772.37
		-1125.11	-1357.58	-1488.77	-717.71	-1474.99	-1564.15	-1839.74	-1632.62	-1772.2	-1407.74	-3195.91	-2462.25	-2360.26	-2448.15	-2449.83	-1209.59	-1470.33	-1190.43	-898.743	-715.478	-2847.68	-2218.49	-1626.66	-1867.3	-1773.01
		-907.879	-1289.55	-1301.55	-556.028	-1378.92	-1536.8	-1800.13	-1635.73	-1711.77	-1407.27	-3220.46	-2472.06	-2349.83	-2436.59	-2441.23	-1228.93	-1487.7	-1179.73	-885.356	-754.323	-2786.22	-2217.9	-1627.53	-1877.91	-1772.16
		-680.767	-1216.6	-1102.03	-391.426	-1276	-1509.17	-1755.85	-1636.62	-1647.47	-1404.86	-3240.64	-2480.99	-2339.65	-2423.25	-2432.03	-1247.71	-1502.03	-1163.98	-868.158	-795.568	-2717.64	-2214.03	-1627	-1886.09	-1769.96
		-444.398	-1137.62	-890.495	-224.49	-1166.41	-1481.27	-1707.18	-1634.87	-1579.63	-1400.07	-3256.19	-2488.94	-2330.07	-2408.58	-2422.09	-1266.05	-1514.1	-1143.46	-847.678	-838.868	-2643.16	-2207.66	-1625.47	-1892.17	-1766.52
		-199.54	-1051.37	-667.502	-55.758	-1050.39	-1453.11	-1654.41	-1630.3	-1508.65	-1392.54	-3267.22	-2496.3	-2321.56	-2393.35	-2411.46	-1284.13	-1524.88	-1118.64	-824.602	-883.843	-2564.13	-2199.85	-1623.6	-1896.62	-1762.17
		52.9246	-956.544	-433.822	114.362	-928.231	-1424.81	-1597.81	-1622.99	-1434.9	-1382.03	-3274.02	-2503.82	-2314.78	-2378.53	-2400.3	-1302.13	-1535.36	-1090.16	-799.646	-930.071	-2482.06	-2191.86	-1622.24	-1899.89	-1757.48
		312.049	-851.869	-190.346	285.643	-800.274	-1396.6	-1537.6	-1613.25	-1358.79	-1368.36	-3277	-2512.48	-2310.48	-2365.14	-2388.83	-1320.15	-1546.35	-1058.71	-773.435	-976.994	-2398.52	-2184.84	-1622.36	-1902.25	-1753.19
		576.872	-736.213	62.0092	458.051	-666.914	-1368.8	-1473.88	-1601.44	-1280.61	-1351.3	-3276.45	-2523.19	-2309.31	-2354.08	-2377.2	-1338.07	-1558.24	-1024.9	-746.406	-1023.8	-2314.99	-2179.66	-1624.82	-1903.62	-1750.01
		846.487	-608.631	322.357	631.707	-528.589	-1341.73	-1406.66	-1587.82	-1200.58	-1330.56	-3272.42	-2536.62	-2311.61	-2345.97	-2365.48	-1355.53	-1570.89	-989.176	-718.777	-1069.39	-2232.64	-2176.75	-1630.25	-1903.59	-1748.35
		1120.1	-468.355	589.843	806.834	-385.731	-1315.61	-1335.95	-1572.39	-1118.81	-1305.75	-3264.74	-2553.11	-2317.3	-2341.13	-2353.62	-1371.92	-1583.74	-951.783	-690.588	-1112.4	-2152.31	-2176.14	-1638.88	-1901.57	-1748.25
		1397.06	-314.781	863.596	983.658	-238.72	-1290.46	-1261.87	-1554.83	-1035.43	-1276.49	-3253.08	-2572.69	-2325.86	-2339.61	-2341.54	-1386.52	-1596.01	-912.794	-661.779	-1151.4	-2074.46	-2177.57	-1650.57	-1896.99	-1749.39
		1676.77	-147.471	1142.63	1162.32	-87.8446	-1266.11	-1184.76	-1534.61	-950.675	-1242.49	-3237.09	-2595.15	-2336.4	-2341.28	-2329.21	-1398.65	-1606.93	-872.224	-632.3	-1185.04	-1999.26	-2180.66	-1664.91	-1889.52	-1751.27
		1958.54	33.8124	1425.77	1342.77	66.7022	-1242.27	-1105.28	-1511.11	-865.003	-1203.65	-3216.57	-2620.16	-2347.86	-2345.99	-2316.67	-1407.86	-1615.98	-830.108	-602.198	-1212.2	-1926.75	-2185.08	-1681.37	-1879.18	-1753.41
		2241.49	229.099	1711.54	1524.74	224.791	-1218.66	-1024.44	-1483.82	-779.134	-1160.14	-3191.53	-2647.34	-2359.14	-2353.61	-2304.1	-1414.02	-1622.94	-786.557	-571.664	-1232.07	-1856.93	-2190.66	-1699.52	-1866.37	-1755.64
		2524.46	438.229	1998.21	1707.78	386.291	-1195.08	-943.517	-1452.51	-694.048	-1112.38	-3162.14	-2676.28	-2369.26	-2364.08	-2291.71	-1417.37	-1627.83	-741.742	-541.017	-1244.16	-1789.91	-2197.35	-1719.18	-1851.76	-1758.17
		2806.09	660.95	2283.88	1891.3	551.004	-1171.47	-863.942	-1417.31	-610.889	-1061.05	-3128.7	-2706.51	-2377.4	-2377.33	-2279.72	-1418.39	-1630.76	-695.84	-510.58	-1248.21	-1725.93	-2205.15	-1740.43	-1836.09	-1761.55
		3085.06	897.048	2566.68	2074.75	718.625	-1147.88	-787.116	-1378.63	-530.828	-1006.94	-3091.5	-2737.48	-2382.94	-2393.27	-2268.25	-1417.73	-1631.71	-648.972	-480.486	-1244.18	-1665.28	-2213.94	-1763.48	-1820.06	-1766.53
		3360.24	1146.45	2844.99	2257.79	888.743	-1124.41	-714.272	-1337.08	-454.929	-950.907	-3050.71	-2768.42	-2385.43	-2411.65	-2257.39	-1415.93	-1630.34	-601.183	-450.55	-1232.21	-1608.25	-2223.39	-1788.44	-1804.18	-1773.77
		3630.87	1409.23	3117.5	2440.33	1060.89	-1101.1	-646.401	-1293.24	-384.077	-893.771	-3006.44	-2798.33	-2384.5	-2432.06	-2247.13	-1413.39	-1625.98	-552.474	-420.282	-1212.66	-1555.07	-2232.92	-1815.08	-1788.71	-1783.59
		3896.47	1685.44	3383.24	2622.5	1234.63	-1077.84	-584.256	-1247.55	-318.977	-836.283	-2958.68	-2825.98	-2379.9	-2453.9	-2237.49	-1410.27	-1617.74	-502.901	-389.071	-1186.11	-1505.82	-2241.7	-1842.68	-1773.71	-1795.87
		4156.77	1975.01	3641.46	2804.55	1409.63	-1054.31	-528.404	-1200.21	-260.184	-779.103	-2907.46	-2849.98	-2371.43	-2476.47	-2228.5	-1406.58	-1604.74	-452.698	-356.452	-1153.46	-1460.5	-2248.74	-1869.98	-1759.14	-1810.03
		4411.56	2277.5	3891.54	2986.72	1585.72	-1029.97	-479.305	-1151.22	-208.142	-722.813	-2852.97	-2868.96	-2358.99	-2499.05	-2220.25	-1402.27	-1586.42	-402.384	-322.381	-1115.82	-1419.02	-2253.09	-1895.36	-1744.84	-1825.24
		4660.54	2592.05	4132.88	3169.21	1762.88	-1004.05	-437.327	-1100.49	-163.194	-667.945	-2795.65	-2881.73	-2342.66	-2521.03	-2212.85	-1397.38	-1562.63	-352.806	-287.372	-1074.49	-1381.36	-2253.88	-1917.04	-1730.67	-1840.6
		4903.34	2917.37	4364.9	3352.12	1941.18	-975.64	-402.697	-1047.96	-125.533	-614.993	-2736.23	-2887.42	-2322.67	-2541.88	-2206.41	-1392	-1533.76	-305.11	-252.462	-1030.84	-1347.48	-2250.48	-1933.35	-1716.39	-1855.46
		5139.57	3251.86	4587.13	3535.58	2120.69	-943.677	-375.381	-993.738	-95.109	-564.403	-2675.6	-2885.56	-2299.44	-2561.22	-2200.96	-1386.32	-1500.5	-260.636	-219.038	-986.169	-1317.37	-2242.43	-1942.85	-1701.61	-1869.41
		5368.83	3593.68	4799.22	3719.76	2301.38	-907.082	-354.947	-938.079	-71.5095	-516.509	-2614.73	-2875.95	-2273.51	-2578.65	-2196.45	-1380.43	-1463.67	-220.783	-188.599	-941.543	-1290.9	-2229.4	-1944.39	-1685.71	-1882.24
		5590.81	3940.88	5001.06	3905.01	2483.08	-864.854	-340.473	-881.358	-53.877	-471.466	-2554.48	-2858.68	-2245.41	-2593.74	-2192.7	-1374.31	-1423.98	-186.891	-162.538	-897.722	-1267.76	-2211.09	-1937.12	-1667.73	-1893.66
		5805.27	4291.39	5192.73	4091.8	2665.44	-816.177	-330.557	-823.944	-40.9208	-429.197	-2495.55	-2833.93	-2215.51	-2605.89	-2189.39	-1367.75	-1381.94	-160.192	-142.017	-855.192	-1247.47	-2187.19	-1920.43	-1646.53	-1903.09
		6012	4642.95	5374.47	4280.6	2847.97	-760.497	-323.442	-766.079	-31.0339	-389.376	-2438.43	-2802	-2183.95	-2614.29	-2186.07	-1360.4	-1337.98	-141.819	-127.966	-814.312	-1229.48	-2157.48	-1894.02	-1620.85	-1909.61
		6210.91	4993.09	5546.62	4471.81	3030.13	-697.548	-317.2	-707.775	-22.4882	-351.465	-2383.43	-2763.29	-2150.68	-2617.96	-2182.18	-1351.84	-1292.65	-132.849	-121.152	-775.514	-1213.36	-2121.86	-1857.92	-1589.59	-1912.08
		6402.04	5339.08	5709.6	4665.71	3211.44	-627.353	-309.955	-648.773	-13.6549	-314.792	-2330.85	-2718.39	-2115.49	-2615.79	-2177.09	-1341.78	-1246.82	-134.328	-122.286	-739.471	-1198.93	-2080.55	-1812.63	-1551.98	-1909.39
		6585.57	5677.91	5863.83	4862.38	3391.52	-550.21	-300.066	-588.584	-3.18159	-278.623	-2281.02	-2668.13	-2078.3	-2606.65	-2170.2	-1330.14	-1201.79	-147.239	-132.079	-707.15	-1186.43	-2034.16	-1759.25	-1507.74	-1900.76
		6761.6	6006.24	6009.63	5061.58	3570.08	-466.692	-286.254	-526.626	9.91922	-242.226	-2234.47	-2613.62	-2039.15	-2589.47	-2160.96	-1317.2	-1159.33	-172.385	-151.2	-679.728	-1176.42	-1983.68	-1699.51	-1457.14	-1885.97
		6929.88	6320.38	6147.06	5262.66	3746.8	-377.624	-267.621	-462.373	26.2751	-204.907	-2191.84	-2556.09	-1998.36	-2563.34	-2148.9	-1303.52	-1121.39	-210.221	-180.133	-658.389	-1169.67	-1930.41	-1635.78	-1400.91	-1865.3
		7089.54	6616.48	6275.81	5464.47	3921.11	-284.009	-243.581	-395.478	46.2364	-166.028	-2153.75	-2496.84	-1956.38	-2527.56	-2133.57	-1289.85	-1089.89	-260.678	-218.987	-644.077	-1166.93	-1875.73	-1570.87	-1340.15	-1839.42
		7239.13	6890.75	6395.19	5665.3	4092.13	-186.929	-213.731	-325.811	69.9931	-125.017	-2120.66	-2437.08	-1913.74	-2481.66	-2114.44	-1276.8	-1066.29	-323.033	-267.328	-637.28	-1168.71	-1820.93	-1507.77	-1276.16	-1809.03
		7376.68	7139.85	6504.29	5863.03	4258.62	-87.4613	-177.725	-253.436	97.6684	-81.3925	-2092.68	-2377.84	-1870.94	-2425.45	-2090.89	-1264.69	-1051.43	-395.896	-324.149	-637.996	-1175.17	-1766.97	-1449.35	-1210.35	-1774.69
		7500.03	7361.16	6602.25	6055.21	4419.1	13.3831	-135.198	-178.515	129.358	-34.8037	-2069.63	-2319.93	-1828.4	-2359.02	-2062.22	-1253.52	-1045.49	-477.297	-387.995	-645.869	-1186.2	-1714.54	-1398.13	-1144.18	-1736.64
		7607.08	7553.02	6688.39	6239.29	4572.05	114.667	-85.7632	-101.229	165.111	14.9239	-2051	-2263.95	-1786.52	-2282.84	-2027.75	-1242.99	-1048.1	-564.847	-457.187	-660.402	-1201.55	-1664.05	-1356.13	-1079.18	-1694.9
		7695.93	7714.65	6762.39	6412.63	4716.07	215.5	-29.1119	-21.7167	204.878	67.7527	-2036.17	-2210.34	-1745.72	-2197.75	-1986.94	-1232.68	-1058.48	-655.898	-530.058	-681.138	-1221.05	-1615.72	-1324.81	-1016.96	-1649.36
		7764.9	7845.92	6824.2	6572.63	4850.02	315.002	34.8576	59.9275	248.455	123.424	-2024.46	-2159.48	-1706.54	-2105	-1939.57	-1222.28	-1075.68	-747.694	-605.117	-707.724	-1244.71	-1569.72	-1305.05	-959.165	-1599.98
		7812.51	7947.21	6873.96	6716.7	4973	412.316	105.926	143.616	295.468	181.489	-2015.26	-2111.66	-1669.72	-2006.29	-1885.76	-1211.69	-1098.66	-837.493	-681.06	-739.841	-1272.75	-1526.19	-1297.14	-907.417	-1546.97
		7837.45	8019.21	6911.8	6842.29	5084.24	506.676	183.519	229.215	345.404	241.378	-2008.07	-2067.12	-1636.19	-1903.78	-1826.06	-1201.04	-1126.37	-922.664	-756.667	-777.035	-1305.41	-1485.27	-1300.79	-863.163	-1490.88
		7838.5	8062.88	6937.74	6946.99	5183.08	597.543	266.785	316.527	397.71	302.47	-2002.4	-2025.92	-1606.96	-1799.94	-1761.32	-1190.52	-1157.66	-1000.79	-830.664	-818.53	-1342.81	-1447.03	-1315.1	-827.509	-1432.56
		7814.64	8079.62	6951.61	7028.58	5268.86	684.773	354.784	405.339	451.918	364.177	-1997.8	-1987.94	-1583.03	-1697.55	-1692.66	-1180.18	-1191.18	-1069.73	-901.631	-863.078	-1384.66	-1411.32	-1338.51	-801.074	-1372.98
		7765.05	8071.33	6953.03	7085.21	5340.92	768.695	446.675	495.469	507.778	426.008	-1993.73	-1952.83	-1565.27	-1599.56	-1621.28	-1169.75	-1225.31	-1127.74	-968.029	-908.908	-1430.16	-1377.68	-1368.78	-783.894	-1313.05
		7689.12	8040.33	6941.36	7115.43	5398.64	850.067	541.873	586.824	565.342	487.628	-1989.56	-1920.06	-1554.2	-1508.87	-1548.39	-1158.62	-1258.21	-1173.45	-1028.36	-953.818	-1477.98	-1345.29	-1403.08	-775.411	-1253.35
		7586.55	7989.28	6915.75	7118.21	5441.43	929.923	640.104	679.417	624.97	548.894	-1984.6	-1889.04	-1550.02	-1428.19	-1475.06	-1145.93	-1287.87	-1205.92	-1081.36	-995.41	-1526.4	-1313.05	-1438.19	-774.555	-1194.12
		7457.39	7920.89	6875.17	7092.96	5468.75	1009.36	741.35	773.37	687.25	609.864	-1978.07	-1859.23	-1552.58	-1359.82	-1402.24	-1130.72	-1312.41	-1224.69	-1126.22	-1031.4	-1573.65	-1279.76	-1470.79	-779.901	-1135.31
		7302.27	7837.74	6818.55	7039.57	5480.13	1089.34	845.721	868.885	752.859	670.795	-1969.23	-1830.25	-1561.55	-1305.47	-1330.82	-1112.2	-1330.29	-1229.86	-1162.61	-1059.97	-1618.13	-1244.49	-1497.81	-789.856	-1076.9
		7122.46	7742.15	6744.88	6958.49	5475.24	1170.55	953.293	966.196	822.43	732.129	-1957.5	-1802.02	-1576.57	-1266.14	-1261.79	-1089.9	-1340.48	-1222.09	-1190.64	-1079.94	-1658.68	-1206.74	-1516.79	-802.83	-1019.1
		6919.89	7636.05	6653.25	6850.81	5453.86	1253.34	1063.97	1065.51	896.44	794.482	-1942.62	-1774.67	-1597.31	-1242.12	-1196.39	-1063.77	-1342.6	-1202.64	-1210.62	-1090.99	-1694.69	-1166.61	-1526.14	-817.338	-962.597
		6696.89	7520.96	6542.82	6718.2	5415.89	1337.86	1177.42	1166.95	975.173	858.624	-1924.72	-1748.5	-1623.53	-1233.07	-1136.22	-1034.16	-1336.79	-1173.28	-1222.87	-1093.46	-1726	-1124.75	-1525.14	-832.023	-908.52
		6455.78	7397.91	6412.7	6562.72	5361.2	1424.21	1293.1	1270.53	1058.75	925.439	-1904.25	-1723.77	-1655.03	-1238.07	-1083.08	-1001.6	-1323.59	-1136.11	-1227.49	-1088.18	-1752.69	-1082.13	-1513.8	-845.595	-858.221
		6198.62	7267.49	6261.91	6386.61	5289.59	1512.57	1410.32	1376.16	1147.18	995.861	-1881.88	-1700.62	-1691.48	-1255.78	-1038.79	-966.597	-1303.68	-1093.34	-1224.33	-1076.12	-1774.77	-1039.78	-1492.57	-856.786	-812.982
		5927.11	7129.99	6089.44	6192.15	5200.71	1603.38	1528.39	1483.69	1240.41	1070.77	-1858.25	-1678.99	-1732.38	-1284.47	-1004.86	-929.494	-1277.78	-1047.13	-1213.09	-1058.13	-1792.05	-998.514	-1462.1	-864.367	-773.74
		5642.76	6985.52	5894.53	5981.5	5094.16	1697.25	1646.69	1592.91	1338.35	1150.88	-1833.89	-1658.64	-1776.94	-1322.15	-982.29	-890.41	-1246.59	-999.454	-1193.59	-1034.89	-1804.13	-958.824	-1423.1	-867.264	-740.972
		5347.01	6834.1	5676.83	5756.69	4969.56	1794.89	1764.8	1703.63	1440.87	1236.62	-1809.1	-1639.25	-1824.14	-1366.59	-971.376	-849.402	-1210.9	-952.085	-1166.1	-1007.04	-1810.52	-920.991	-1376.41	-864.765	-714.749
		5041.31	6675.64	5436.62	5519.54	4826.64	1896.86	1882.41	1815.59	1547.79	1328.11	-1784.05	-1620.58	-1872.74	-1415.42	-971.811	-806.692	-1171.67	-906.654	-1131.51	-975.442	-1810.94	-885.308	-1323.15	-856.729	-694.928
		4726.99	6509.81	5174.77	5271.57	4665.26	2003.44	1999.34	1928.53	1658.8	1425.1	-1758.77	-1602.59	-1921.43	-1466.2	-982.824	-762.862	-1130.15	-864.659	-1091.44	-941.383	-1805.48	-852.289	-1264.8	-843.671	-681.335
		4405.06	6335.86	4892.74	5013.97	4485.37	2114.46	2115.4	2042.12	1773.47	1527.14	-1733.25	-1585.45	-1968.85	-1516.53	-1003.4	-718.943	-1087.83	-827.457	-1047.98	-906.585	-1794.74	-822.776	-1203.2	-826.694	-673.872
		4076.01	6152.69	4592.41	4747.51	4286.97	2229.35	2230.36	2156.04	1891.23	1633.61	-1707.52	-1569.51	-2013.64	-1564.2	-1032.46	-676.338	-1046.28	-796.22	-1003.35	-873.07	-1779.75	-797.888	-1140.45	-807.268	-672.54
		3739.84	5958.99	4276.07	4472.69	4070.22	2347.31	2343.97	2269.94	2011.43	1743.85	-1681.66	-1555.12	-2054.43	-1607.29	-1068.99	-636.583	-1007	-771.846	-959.529	-842.891	-1761.8	-778.825	-1078.68	-786.935	-677.346
		3396.35	5753.68	3946.48	4189.78	3835.57	2467.57	2455.99	2383.63	2133.42	1857.25	-1655.89	-1542.5	-2089.82	-1644.33	-1111.99	-601.063	-971.236	-754.866	-917.99	-817.817	-1742.13	-766.592	-1019.75	-767.056	-688.159
		3045.39	5536.14	3606.81	3899.12	3583.96	2589.56	2566.3	2497.02	2256.6	1973.16	-1630.51	-1531.68	-2118.38	-1674.36	-1160.42	-570.795	-939.799	-745.351	-879.605	-799.06	-1721.68	-761.718	-965.082	-748.672	-704.56
		2687.29	5306.41	3260.64	3601.16	3316.93	2713.06	2674.89	2610.2	2380.46	2090.94	-1605.88	-1522.48	-2138.68	-1696.9	-1213.04	-546.355	-913.073	-742.875	-844.733	-787.115	-1700.98	-764.084	-915.534	-732.518	-725.741
		2322.93	5064.97	2911.77	3296.57	3036.55	2838	2781.92	2723.35	2504.55	2209.89	-1582.23	-1514.62	-2149.36	-1711.86	-1268.23	-527.939	-891.032	-746.527	-813.435	-781.765	-1680.06	-772.898	-871.378	-719.097	-750.5
		1953.77	4812.52	2564.04	2986.12	2745.29	2964.38	2887.68	2836.69	2628.46	2329.26	-1559.56	-1507.72	-2149.29	-1719.46	-1323.97	-515.505	-873.368	-755.002	-785.714	-782.227	-1658.59	-786.84	-832.396	-708.78	-777.332
		1581.7	4549.69	2221.06	2670.65	2445.78	3092.03	2992.47	2950.36	2751.82	2448.36	-1537.6	-1501.43	-2137.63	-1720.02	-1377.9	-508.914	-859.638	-766.77	-761.675	-787.389	-1636.09	-804.307	-798.074	-701.879	-804.633
		1209.06	4277	1886.16	2351.26	2140.77	3220.51	3096.59	3064.41	2874.19	2566.5	-1515.84	-1495.45	-2113.95	-1713.92	-1427.58	-508.004	-849.417	-780.293	-741.547	-796.071	-1612.08	-823.682	-767.858	-698.657	-830.961
		838.46	3994.99	1562.26	2029.41	1833.11	3349.12	3200.26	3178.76	2995.15	2683.17	-1493.75	-1489.64	-2078.22	-1701.52	-1470.77	-512.593	-842.393	-794.194	-725.591	-807.242	-1586.35	-843.534	-741.355	-699.271	-855.249
		472.746	3704.38	1251.9	1707.15	1525.84	3477.07	3303.69	3293.28	3114.31	2798.03	-1470.98	-1483.93	-2030.85	-1683.27	-1505.8	-522.399	-838.38	-807.333	-713.935	-820.111	-1558.95	-862.705	-718.405	-703.649	-876.883
		114.824	3406.23	957.195	1387.15	1222.23	3603.66	3407.15	3407.82	3231.42	2911.05	-1447.51	-1478.3	-1972.6	-1659.69	-1531.65	-536.918	-837.24	-818.778	-706.411	-834.073	-1530.12	-880.267	-698.998	-711.372	-895.625
		-232.404	3102.01	679.858	1072.6	925.794	3728.49	3511.04	3522.28	3346.43	3022.46	-1423.74	-1472.63	-1904.56	-1631.49	-1548.03	-555.29	-838.738	-827.699	-702.436	-848.487	-1500.07	-895.417	-683.095	-721.604	-911.41
		-566.055	2793.53	421.223	767.031	640.16	3851.55	3615.89	3636.56	3459.53	3132.71	-1400.29	-1466.67	-1828.11	-1599.46	-1555.17	-576.245	-842.399	-833.281	-700.991	-862.409	-1468.77	-907.361	-670.45	-733.124	-924.12
		-883.158	2482.93	182.316	474.071	368.922	3973.21	3722.25	3750.53	3571.04	3242.25	-1377.81	-1459.97	-1744.85	-1564.44	-1553.59	-598.192	-847.467	-834.714	-700.735	-874.51	-1435.86	-915.28	-660.558	-744.495	-933.452
		-1180.52	2172.62	-36.0539	197.265	115.451	4094.1	3830.56	3863.97	3681.33	3351.42	-1356.76	-1451.92	-1656.6	-1527.25	-1543.9	-619.432	-852.978	-831.312	-700.246	-883.228	-1400.77	-918.423	-652.76	-754.323	-938.963
		-1454.74	1865.21	-233.287	-60.121	-117.325	4214.9	3941.01	3976.54	3790.72	3460.29	-1337.26	-1441.89	-1565.28	-1488.68	-1526.73	-638.444	-857.934	-822.675	-698.31	-887.094	-1362.97	-916.284	-646.419	-761.522	-940.221
		-1702.59	1563.39	-409.096	-295.304	-327.129	4336.16	4053.58	4087.79	3899.4	3568.63	-1319.1	-1429.3	-1472.91	-1449.45	-1502.7	-654.149	-861.516	-808.853	-694.184	-885.083	-1322.25	-908.814	-641.112	-765.51	-937.038
		-1921.43	1269.7	-563.632	-506.149	-512.485	4458.27	4168	4197.26	4007.49	3675.96	-1301.83	-1413.82	-1381.49	-1410.21	-1472.59	-666.071	-863.254	-790.427	-687.736	-876.874	-1278.92	-896.553	-636.746	-766.26	-929.652
		-2109.65	986.455	-697.538	-691.264	-672.737	4581.29	4283.88	4304.53	4115.05	3781.7	-1284.94	-1395.38	-1292.97	-1371.56	-1437.41	-674.3	-863.07	-768.446	-679.387	-862.87	-1233.79	-880.573	-633.531	-764.146	-918.751
		-2266.95	715.701	-811.9	-850.007	-807.947	4705.09	4400.8	4409.31	4222.12	3885.26	-1268.01	-1374.07	-1209.1	-1334.02	-1398.43	-679.288	-861.195	-744.26	-669.901	-844.039	-1188.07	-862.281	-631.836	-759.698	-905.351
		-2394.2	459.29	-908.092	-982.408	-918.674	4829.43	4518.41	4511.57	4328.83	3986.21	-1250.83	-1350.12	-1131.39	-1298.06	-1357.19	-681.574	-858.017	-719.306	-660.106	-821.653	-1143.03	-843.153	-632.048	-753.384	-890.595
		-2493.01	219.035	-987.555	-1089.05	-1005.73	4954.17	4636.5	4611.56	4435.44	4084.38	-1233.5	-1323.82	-1061.03	-1264.07	-1315.4	-681.551	-853.925	-694.924	-650.63	-797.039	-1099.79	-824.497	-634.477	-745.523	-875.544
		-2565.33	-3.25749	-1051.62	-1170.95	-1070.03	5079.44	4755	4709.87	4542.33	4179.84	-1216.26	-1295.5	-998.832	-1232.34	-1274.72	-679.348	-849.165	-672.215	-641.712	-771.386	-1059.05	-807.293	-639.307	-736.312	-861.007
		-2613.14	-205.936	-1101.41	-1229.56	-1112.63	5205.58	4873.93	4807.3	4649.9	4272.97	-1199.37	-1265.6	-945.28	-1203.02	-1236.57	-674.878	-843.731	-651.964	-633.154	-745.67	-1021.08	-792.145	-646.56	-725.92	-847.437
		-2638.34	-387.722	-1137.87	-1266.71	-1134.86	5333.09	4993.22	4904.74	4758.39	4364.35	-1182.87	-1234.65	-900.519	-1176.1	-1201.96	-667.973	-837.33	-634.616	-624.384	-720.659	-985.732	-779.316	-656.069	-714.581	-834.914
		-2642.86	-547.921	-1161.77	-1284.63	-1138.43	5462.35	5112.57	5002.98	4867.78	4454.63	-1166.5	-1203.28	-864.393	-1151.45	-1171.39	-658.552	-829.429	-620.308	-614.622	-696.949	-952.655	-768.818	-667.464	-702.601	-823.226
		-2628.83	-686.536	-1173.89	-1285.83	-1125.45	5593.56	5231.38	5102.58	4977.7	4544.38	-1149.76	-1172.23	-836.463	-1128.77	-1144.93	-646.764	-819.406	-608.939	-603.083	-675.022	-921.493	-760.512	-680.197	-690.313	-812.026
		-2598.67	-804.262	-1175.03	-1272.95	-1098.38	5726.57	5348.67	5203.79	5087.39	4633.99	-1132.06	-1142.28	-816.03	-1107.66	-1122.3	-633.044	-806.77	-600.263	-589.173	-655.305	-892.071	-754.194	-693.636	-678.017	-801.037
		-2555.02	-902.36	-1166.06	-1248.54	-1059.71	5861.03	5463.34	5306.64	5195.89	4723.7	-1112.95	-1114.22	-802.154	-1087.76	-1103.08	-618.07	-791.376	-593.965	-572.629	-638.218	-864.466	-749.62	-707.168	-665.93	-790.211
		-2500.63	-982.526	-1147.97	-1214.92	-1011.82	5996.47	5574.35	5411.09	5302.26	4813.68	-1092.31	-1088.83	-793.707	-1068.76	-1086.82	-602.576	-773.499	-589.656	-553.544	-624.129	-838.89	-746.444	-720.217	-654.104	-779.745
		-2438.25	-1046.79	-1121.82	-1174.15	-956.784	6132.58	5681.09	5517.24	5405.88	4904.3	-1070.44	-1066.74	-789.458	-1050.48	-1073.11	-587.113	-753.735	-586.771	-532.27	-613.223	-815.431	-744.088	-732.155	-642.375	-769.926
		-2370.45	-1097.38	-1088.79	-1128.02	-896.369	6269.34	5783.48	5625.3	5506.61	4996.19	-1047.95	-1048.38	-788.169	-1032.88	-1061.6	-571.86	-732.809	-584.51	-509.247	-605.357	-793.828	-741.661	-742.244	-630.35	-760.923
		-2299.49	-1136.63	-1050	-1078.1	-832.02	6407.02	5881.89	5735.55	5604.7	5090.19	-1025.57	-1033.84	-788.691	-1015.98	-1051.93	-556.598	-711.362	-581.871	-484.823	-599.981	-773.425	-738.011	-749.67	-617.507	-752.627
		-2227.11	-1166.82	-1006.49	-1025.73	-764.956	6546	5976.88	5848.07	5700.59	5187.09	-1003.93	-1022.97	-790.025	-999.916	-1043.69	-540.841	-689.809	-577.784	-459.163	-596.185	-753.341	-731.925	-753.652	-603.347	-744.613
		-2154.45	-1189.96	-959.088	-972.025	-696.232	6686.68	6068.99	5962.63	5794.68	5287.42	-983.448	-1015.35	-791.325	-984.864	-1036.41	-524.104	-668.336	-571.29	-432.301	-592.906	-732.794	-722.425	-753.608	-587.567	-736.288
		-2082.06	-1207.78	-908.439	-917.867	-626.801	6829.28	6158.57	6078.59	5887.16	5391.28	-964.333	-1010.41	-791.868	-971.068	-1029.68	-506.2	-647.018	-561.715	-404.309	-589.198	-711.457	-709.063	-749.304	-570.205	-727.151
		-2010.03	-1221.68	-855.061	-863.96	-557.564	6973.76	6245.77	6195.06	5977.92	5498.27	-946.662	-1007.53	-791.02	-958.775	-1023.18	-487.429	-625.973	-548.761	-375.482	-584.413	-689.634	-692.071	-740.909	-551.665	-717.021
		-1938.32	-1232.9	-799.475	-810.893	-489.4	7119.68	6330.58	6311	6066.65	5607.57	-930.489	-1006.05	-788.226	-948.196	-1016.75	-468.594	-605.473	-532.506	-346.457	-578.247	-668.198	-672.291	-728.933	-532.629	-706.13
		-1866.91	-1242.6	-742.299	-759.184	-423.168	7266.22	6412.96	6425.42	6152.97	5718.03	-915.902	-1005.34	-783.043	-939.471	-1010.35	-450.808	-585.946	-513.322	-318.214	-570.675	-648.318	-650.914	-714.068	-513.892	-695.065
		-1795.85	-1251.76	-684.254	-709.284	-359.656	7412.19	6492.89	6537.47	6236.55	5828.38	-902.995	-1004.7	-775.199	-932.673	-1004.08	-435.173	-567.867	-491.744	-291.937	-561.846	-631.085	-629.112	-696.991	-496.182	-684.558
		-1725.16	-1261.02	-626.126	-661.543	-299.518	7556.13	6570.47	6646.55	6317.32	5937.36	-891.789	-1003.38	-764.658	-927.815	-998.074	-422.475	-551.624	-468.368	-268.801	-551.98	-617.187	-607.706	-678.228	-480.052	-675.258
		-1654.61	-1270.52	-568.68	-616.179	-243.241	7696.55	6645.99	6752.27	6395.5	6043.95	-882.122	-1000.55	-751.649	-924.844	-992.449	-413.032	-537.439	-443.82	-249.79	-541.347	-606.762	-587.058	-658.172	-465.877	-667.567
		-1583.66	-1279.85	-512.582	-573.248	-191.138	7832.04	6719.84	6854.43	6471.58	6147.37	-873.567	-995.515	-736.633	-923.627	-987.274	-406.721	-525.355	-418.775	-235.553	-530.298	-599.464	-567.167	-637.192	-453.938	-661.595
		-1511.53	-1288.13	-458.343	-532.639	-143.383	7961.43	6792.45	6952.9	6546.14	6247.09	-865.428	-987.721	-720.231	-923.906	-982.525	-403.098	-515.214	-393.94	-226.323	-519.255	-594.657	-547.866	-615.725	-444.475	-657.195
		-1437.47	-1294.22	-406.313	-494.098	-100.049	8083.6	6863.98	7047.46	6619.54	6342.71	-856.831	-976.866	-703.119	-925.241	-978.081	-401.565	-506.657	-369.984	-221.886	-508.667	-591.663	-529.033	-594.287	-437.68	-654.071
		-1361.02	-1297.02	-356.711	-457.271	-61.1415	8197.52	6934.23	7137.76	6691.68	6433.83	-846.891	-962.887	-685.928	-926.977	-973.738	-401.53	-499.165	-347.462	-221.633	-498.928	-589.97	-510.745	-573.446	-433.671	-651.935
		-1282.21	-1295.73	-309.65	-421.763	-26.6129	8302.19	7002.58	7223.38	6762.01	6520.03	-834.898	-945.949	-669.177	-928.269	-969.237	-402.524	-492.163	-326.794	-224.693	-490.329	-589.328	-493.346	-553.78	-432.471	-650.653
		-1201.52	-1289.97	-265.168	-387.207	3.63394	8396.78	7068.14	7303.98	6829.62	6600.93	-820.457	-926.4	-653.231	-928.167	-964.29	-404.236	-485.147	-308.262	-230.09	-483.032	-589.719	-477.383	-535.805	-433.99	-650.317
		-1119.74	-1279.78	-223.221	-353.329	29.7342	8480.75	7130.01	7379.48	6893.58	6676.41	-803.521	-904.721	-638.278	-925.743	-958.584	-406.441	-477.752	-292.021	-236.878	-477.104	-591.166	-463.445	-519.879	-438.015	-651.186
		-1037.75	-1265.48	-183.684	-320.015	51.8484	8553.92	7187.48	7450.17	6953.21	6746.81	-784.326	-881.448	-624.321	-920.223	-951.779	-408.88	-469.773	-278.104	-244.201	-472.552	-593.509	-451.945	-506.117	-444.204	-653.531
		-956.45	-1247.43	-146.384	-287.362	70.1429	8616.48	7240.13	7516.56	7008.24	6812.93	-763.235	-857.093	-611.217	-911.082	-943.495	-411.157	-461.112	-266.409	-251.249	-469.308	-596.247	-442.951	-494.341	-452.09	-657.419
		-876.721	-1225.96	-111.163	-255.697	84.7709	8668.73	7287.73	7579.03	7058.63	6875.79	-740.548	-832.077	-598.739	-898.092	-933.316	-412.706	-451.707	-256.706	-257.158	-467.185	-598.544	-436.139	-484.103	-461.114	-662.539
		-799.481	-1201.21	-77.917	-225.543	95.8752	8710.97	7329.99	7637.59	7104.39	6936.39	-716.405	-806.717	-586.656	-881.339	-920.837	-412.873	-441.525	-248.696	-260.968	-465.873	-599.444	-430.946	-474.834	-470.707	-668.217
		-725.644	-1173.24	-46.608	-197.53	103.618	8743.32	7366.39	7691.56	7145.29	6995.36	-690.812	-781.242	-574.802	-861.194	-905.738	-411.075	-430.623	-242.084	-261.664	-464.983	-598.223	-426.849	-466.047	-480.404	-673.63
		-656.054	-1142.08	-17.2558	-172.291	108.228	8765.76	7396.07	7739.74	7180.69	7052.87	-663.761	-755.826	-563.091	-838.224	-887.869	-406.965	-419.214	-236.606	-258.291	-464.101	-594.655	-423.613	-457.504	-489.919	-678.085
		-591.39	-1107.9	10.0854	-150.369	110.054	8778.29	7417.99	7780.62	7209.6	7108.66	-635.405	-730.592	-551.467	-813.036	-867.286	-400.489	-407.666	-231.959	-250.093	-462.822	-589.063	-421.352	-449.224	-499.137	-681.246
		-532.085	-1071.13	35.3509	-132.156	109.581	8781.05	7431.09	7812.78	7230.8	7162.31	-606.148	-705.606	-539.815	-786.141	-844.241	-391.849	-396.42	-227.693	-236.632	-460.755	-582.133	-420.42	-441.374	-508.038	-683.194
		-478.327	-1032.53	58.4797	-117.88	107.389	8774.32	7434.51	7835.17	7243.12	7213.33	-576.59	-680.839	-527.895	-757.901	-819.108	-381.358	-385.816	-223.147	-217.842	-457.482	-574.586	-421.157	-434.062	-516.585	-684.292
		-430.12	-993.064	79.4088	-107.617	104.062	8758.42	7427.64	7847.1	7245.56	7261.33	-547.329	-656.117	-515.33	-728.561	-792.276	-369.262	-375.895	-217.458	-194.014	-452.527	-566.828	-423.621	-427.138	-524.611	-684.915
		-387.322	-953.749	98.0457	-101.348	100.09	8733.51	7410.12	7848.12	7237.38	7305.94	-518.722	-631.097	-501.624	-698.32	-764.086	-355.642	-366.335	-209.685	-165.742	-445.388	-558.765	-427.456	-420.159	-531.788	-685.218
		-349.656	-915.415	114.227	-99.0215	95.7824	8699.4	7381.8	7837.77	7218.15	7346.73	-490.678	-605.301	-486.236	-667.404	-734.811	-340.456	-356.526	-199.025	-133.869	-435.645	-549.839	-431.95	-412.532	-537.665	-685.019
		-316.692	-878.555	127.687	-100.587	91.2385	8655.47	7342.65	7815.34	7187.61	7382.98	-462.583	-578.221	-468.649	-636.1	-704.672	-323.643	-345.758	-185.005	-99.4146	-423.072	-539.24	-436.236	-403.747	-541.755	-683.822
		-287.838	-843.31	138.064	-105.965	86.3787	8600.54	7292.52	7779.78	7145.47	7413.52	-433.39	-549.44	-448.438	-604.72	-673.842	-305.249	-333.403	-167.568	-63.4947	-407.681	-526.181	-439.529	-393.6	-543.612	-680.968
		-262.383	-809.575	144.922	-114.983	81.0216	8532.95	7231.07	7729.67	7091.27	7436.64	-401.838	-518.728	-425.316	-573.524	-642.46	-285.485	-319.037	-147.016	-27.2268	-389.693	-510.131	-441.288	-382.278	-542.882	-675.84
		-239.622	-777.19	147.773	-127.303	74.9641	8450.64	7157.59	7663.43	7024.22	7450.12	-366.716	-486.024	-399.194	-542.609	-610.608	-264.671	-302.441	-123.822	8.38806	-369.423	-490.906	-441.211	-370.266	-539.297	-668.037
		-219	-746.142	146.116	-142.388	68.0432	8351.44	7071.19	7579.67	6943.35	7451.52	-327.088	-451.351	-370.182	-511.818	-578.3	-243.109	-283.518	-98.4149	42.5539	-347.15	-468.615	-439.102	-358.132	-532.635	-657.463
		-200.136	-716.679	139.517	-159.514	60.168	8233.45	6970.96	7477.46	6847.78	7438.44	-282.402	-414.7	-338.545	-480.71	-545.471	-220.974	-262.212	-71.0679	74.6771	-323.049	-443.51	-434.728	-346.306	-522.698	-644.314
		-182.729	-689.29	127.714	-177.84	51.3168	8095.41	6856.32	7356.69	6737.05	7408.96	-232.469	-375.929	-304.574	-448.6	-511.982	-198.245	-238.462	-41.9212	104.293	-297.214	-415.785	-427.729	-334.937	-509.303	-628.964
		-166.471	-664.555	110.707	-196.53	41.5057	7936.88	6727.2	7218.05	6611.37	7361.8	-177.352	-334.706	-268.447	-414.657	-477.622	-174.703	-212.17	-11.066	131.016	-269.712	-385.43	-417.592	-323.838	-492.281	-611.799
		-151.018	-642.945	88.7681	-214.886	30.7379	7758.12	6584.02	7062.76	6471.58	7296.28	-117.228	-290.515	-230.113	-378.009	-442.1	-149.966	-183.196	21.3657	154.569	-240.64	-352.158	-403.7	-312.531	-471.495	-593.048
		-136.058	-624.687	62.3938	-232.496	18.9413	7559.82	6427.5	6892.24	6318.88	7212.09	-52.2575	-242.723	-189.259	-337.876	-405.056	-123.577	-151.397	55.1167	174.873	-210.165	-315.483	-385.446	-300.345	-446.854	-572.673
		-121.444	-609.793	32.1904	-249.323	5.90972	7342.75	6258.4	6707.67	6154.53	7108.93	17.4601	-190.694	-145.409	-293.696	-366.087	-95.1171	-116.686	89.7398	192.167	-178.514	-274.933	-362.376	-286.552	-418.353	-550.386
		-107.31	-598.199	-1.23191	-265.718	-8.70735	7107.53	6077.35	6509.79	5979.52	6986.28	91.8627	-133.9	-98.0808	-245.204	-324.782	-64.3101	-79.112	124.588	207.096	-145.937	-230.293	-334.317	-270.459	-386.119	-525.754
		-94.0315	-589.883	-37.2978	-282.307	-25.3293	6854.65	5884.72	6298.9	5794.5	6843.38	170.819	-71.9866	-46.9285	-192.43	-280.751	-31.0749	-38.9267	158.876	220.702	-112.681	-181.751	-301.433	-251.474	-350.447	-498.37
		-82.0723	-584.936	-75.4445	-299.792	-44.3048	6584.62	5680.82	6075.14	5599.85	6679.45	254.016	-4.78888	8.18733	-135.603	-233.633	4.48351	3.39464	191.811	234.308	-78.9595	-129.901	-264.173	-229.108	-311.813	-467.985
		-71.8273	-583.573	-115.084	-318.752	-65.7727	6298.28	5465.98	5838.79	5395.85	6493.97	340.94	67.7209	67.2354	-75.0116	-183.093	42.1713	47.2195	222.765	249.362	-44.9094	-75.5668	-223.105	-202.905	-270.82	-434.544
		-63.5307	-586.085	-155.584	-339.497	-89.5811	5997.03	5240.83	5590.53	5182.91	6287	430.975	145.527	130.136	-10.864	-128.798	81.8601	91.9123	251.448	267.272	-10.5194	-19.5115	-178.67	-172.328	-228.092	-398.1
		-57.2786	-592.775	-196.296	-362.046	-115.323	5682.96	5006.45	5331.57	4961.76	6059.34	523.576	228.676	196.895	56.7981	-70.4057	123.627	137.001	278.015	289.243	24.4105	37.8229	-130.998	-136.696	-184.154	-358.711
		-53.1659	-603.888	-236.646	-386.253	-142.502	5358.82	4764.37	5063.63	4733.57	5812.61	618.438	317.359	267.686	128.099	-7.56551	167.818	182.286	303.047	316.147	60.2436	96.4464	-79.8562	-95.2318	-139.353	-316.38
		-51.427	-619.566	-276.235	-411.985	-170.74	5027.86	4516.52	4788.75	4499.87	5549	715.614	411.911	342.859	203.272	60.0613	214.998	227.865	327.44	348.441	97.4128	156.78	-24.7582	-47.217	-93.8451	-271.07
		-52.4404	-639.793	-314.893	-439.259	-199.91	4693.53	4265.07	4509.07	4262.4	5271.09	815.499	512.702	422.902	282.572	132.756	265.783	274.048	352.213	386.143	136.285	219.464	34.8271	7.8031	-47.635	-222.778
		-56.6205	-664.378	-352.67	-468.298	-230.157	4359.15	4012.27	4226.67	4022.89	4981.48	918.74	619.966	508.351	366.215	210.7	320.633	321.223	378.312	428.876	177.042	285.088	99.2389	69.839	-0.669842	-171.641
		-64.3219	-692.979	-389.809	-499.481	-261.834	4027.58	3760.16	3943.37	3782.85	4682.6	1026.1	733.67	599.7	454.336	293.965	379.697	369.754	406.464	475.998	219.657	353.992	168.474	138.394	47.0811	-118.021
		-75.8138	-725.179	-426.7	-533.25	-295.379	3701	3510.52	3660.67	3543.39	4376.61	1138.34	853.488	697.314	547.019	382.551	442.781	419.916	437.144	526.778	263.967	426.187	242.166	212.533	95.5798	-62.5271
		-91.3141	-760.58	-463.84	-569.996	-331.178	3380.91	3264.87	3379.84	3305.32	4065.55	1256.23	978.892	801.394	644.369	476.432	509.437	471.902	470.613	580.522	309.795	501.432	319.699	291.038	144.727	-5.96167
		-111.045	-798.868	-501.772	-609.964	-369.458	3068.34	3024.59	3102.05	3069.33	3751.51	1380.59	1109.36	911.985	746.608	575.6	579.145	525.845	507.016	636.623	357.086	579.408	400.395	372.597	194.428	50.8021
		-135.217	-839.805	-540.995	-653.184	-410.223	2764.19	2791.22	2828.56	2836.28	3436.91	1512.43	1244.58	1029.05	854.153	680.091	651.511	581.885	546.497	694.516	405.99	659.94	483.73	455.994	244.679	106.975
		-163.893	-883.09	-581.853	-699.426	-453.237	2469.67	2566.48	2560.92	2607.4	3124.63	1652.93	1384.59	1152.56	967.63	789.998	726.408	640.23	589.295	753.584	456.867	743.147	569.47	540.235	295.641	161.98
		-196.817	-928.2	-624.449	-748.21	-498.087	2186.41	2352.25	2300.93	2384.33	2817.91	1803.33	1529.83	1282.58	1087.83	905.478	804.018	701.205	635.798	813.092	510.218	829.484	657.705	624.621	347.664	215.531
		-233.39	-974.361	-668.659	-798.898	-544.303	1916.46	2150.4	2050.63	2168.91	2520.11	1964.82	1680.98	1419.33	1215.62	1026.75	884.78	765.285	686.536	872.21	566.574	919.651	748.787	708.773	401.269	267.646
		-272.802	-1020.68	-714.238	-850.858	-591.507	1661.95	1962.42	1812	1962.93	2234.31	2138.22	1838.89	1563.1	1351.85	1154.07	969.256	833.106	742.103	930.138	626.393	1014.41	843.201	792.64	457.102	318.602
		-314.223	-1066.37	-760.93	-903.6	-639.504	1424.63	1789.25	1586.76	1767.8	1963.01	2323.94	2004.36	1714.25	1497.25	1287.74	1057.96	905.415	803.007	986.272	689.993	1114.35	941.402	876.484	515.872	368.88
		-356.987	-1111.02	-808.534	-956.84	-688.274	1205.53	1631.12	1376.18	1584.45	1707.91	2521.79	2178.01	1873.05	1652.32	1427.97	1151.16	982.981	869.495	1040.34	757.528	1219.77	1043.69	960.841	578.299	419.116
		-400.67	-1154.67	-856.895	-1010.47	-737.865	1004.73	1487.64	1180.93	1413.23	1470.03	2731.11	2360.21	2039.62	1817.23	1574.91	1248.84	1066.49	941.431	1092.5	829.025	1330.65	1150.16	1046.48	645.091	470.094
		-445.032	-1197.7	-905.822	-1064.43	-788.211	821.43	1357.94	1001.11	1254.09	1249.75	2950.92	2551.12	2214.02	1991.84	1728.59	1350.68	1156.46	1018.32	1143.36	904.473	1446.76	1260.74	1134.32	716.936	522.786
		-489.872	-1240.63	-954.978	-1118.53	-838.963	654.242	1240.82	836.343	1106.65	1047.1	3180.13	2750.75	2396.24	2175.75	1888.95	1456.26	1253.23	1099.47	1193.92	983.949	1567.94	1375.42	1225.45	794.538	578.41
		-534.92	-1283.87	-1003.83	-1172.36	-889.463	501.614	1135.01	685.884	970.412	861.968	3417.82	2959.15	2586.37	2368.44	2055.9	1565.28	1357.02	1184.28	1245.54	1067.73	1694.25	1494.37	1321.09	878.673	638.465
		-579.829	-1327.56	-1051.71	-1225.29	-938.867	362.208	1039.22	548.868	844.934	694.159	3663.35	3176.46	2784.57	2569.35	2229.36	1677.74	1468.01	1272.48	1299.82	1156.37	1826.18	1618.16	1422.64	970.221	704.694
		-624.23	-1371.57	-1097.92	-1276.57	-986.352	235.101	952.168	424.452	729.87	543.413	3916.32	3402.91	2991.09	2778	2409.26	1794.03	1586.38	1364.35	1358.47	1250.58	1964.54	1747.73	1531.67	1070.14	778.953
		-667.841	-1415.63	-1141.9	-1325.46	-1031.33	119.718	872.404	311.908	624.914	409.266	4176.42	3638.69	3206.1	2993.97	2595.55	1914.77	1712.32	1460.63	1423.14	1351.13	2110.3	1884.22	1649.74	1179.34	863.012
		-710.556	-1459.42	-1183.39	-1371.4	-1073.58	15.5534	798.225	210.605	529.655	290.872	4443.09	3883.67	3429.49	3216.89	2788.05	2040.6	1845.96	1562.33	1495.18	1458.54	2264.23	2028.75	1778.31	1298.53	958.315
		-752.454	-1502.79	-1222.51	-1414.1	-1113.27	-78.2254	727.553	119.882	443.4	186.866	4715.45	4137.3	3660.84	3446.27	2986.43	2171.85	1987.27	1670.42	1575.6	1573.04	2426.74	2182.15	1918.44	1428.13	1065.79
		-793.788	-1545.79	-1259.74	-1453.57	-1150.92	-163.125	657.965	38.8784	365.044	95.3245	4992.16	4398.48	3899.35	3681.51	3190.16	2308.38	2136.03	1785.49	1664.94	1694.44	2597.7	2344.76	2070.72	1568.12	1185.72
		-835.031	-1588.74	-1295.9	-1490.21	-1187.23	-241.471	586.884	-33.6138	293.079	13.892	5271.62	4665.71	4143.94	3921.78	3398.49	2449.52	2291.73	1907.65	1763.34	1822.26	2776.5	2516.47	2235.09	1718.1	1317.75
		-876.908	-1632.22	-1331.98	-1524.71	-1223.03	-316.255	511.874	-99.2059	225.732	-59.9731	5552.23	4937.33	4393.38	4166.06	3610.57	2594.22	2453.64	2036.48	1870.61	1955.86	2962.25	2696.72	2410.84	1877.38	1460.94
		-920.331	-1676.8	-1368.92	-1558.02	-1259.07	-390.696	430.982	-159.831	161.218	-128.68	5832.65	5211.86	4646.49	4413.25	3825.51	2741.35	2620.81	2171.25	1986.3	2094.63	3154	2884.79	2596.79	2045.08	1614.04
		-966.206	-1722.86	-1407.45	-1591.08	-1295.95	-467.632	343.003	-217.529	98.0117	-194.217	6112.06	5488.15	4902.2	4662.26	4042.48	2889.97	2792.3	2311.23	2109.87	2238.27	3350.99	3079.95	2791.44	2220.31	1775.68
		-1015.21	-1770.28	-1447.89	-1624.7	-1334	-548.995	247.58	-274.175	35.0333	-258.005	6390.21	5765.48	5159.69	4912.2	4260.78	3039.64	2967.24	2455.95	2240.77	2386.86	3552.79	3281.68	2993.23	2402.27	1944.69
		-1067.6	-1818.38	-1490.22	-1659.4	-1373.33	-635.564	145.114	-331.245	-28.3211	-320.93	6667.25	6043.43	5418.37	5162.52	4479.93	3190.43	3145.02	2605.4	2378.46	2540.94	3759.29	3489.68	3200.7	2590.34	2120.14
		-1123.2	-1866.05	-1534.19	-1695.46	-1413.97	-727.054	36.5349	-389.685	-92.2853	-383.521	6943.55	6321.66	5677.77	5413.06	4699.6	3342.86	3325.26	2759.99	2522.41	2701.35	3970.6	3703.78	3412.55	2783.98	2301.38
		-1181.55	-1912.11	-1579.52	-1732.98	-1455.97	-822.543	-76.9654	-449.957	-156.904	-446.161	7219.31	6599.68	5937.42	5663.96	4919.63	3497.63	3507.77	2920.3	2672.01	2869.06	4186.79	3923.75	3627.62	2982.69	2487.86
		-1242.18	-1955.67	-1626.09	-1772.11	-1499.48	-921.027	-194.179	-512.205	-222.222	-509.275	7494.3	6876.67	6196.68	5915.47	5139.85	3655.27	3692.42	3086.78	2826.46	3044.86	4407.65	4149.09	3844.78	3185.84	2678.99
		-1304.81	-1996.42	-1674.06	-1813.1	-1544.82	-1021.86	-314.029	-576.488	-288.419	-573.387	7767.63	7151.44	6454.6	6167.61	5360.04	3815.91	3878.97	3259.38	2984.71	3229.11	4632.49	4378.9	4062.86	3392.6	2873.99
		-1369.4	-2034.57	-1723.74	-1856.34	-1592.35	-1124.93	-435.596	-642.982	-355.844	-639.056	8037.77	7422.56	6710.02	6420.01	5579.83	3979.2	4067.09	3437.44	3145.51	3421.56	4860.21	4611.94	4280.59	3601.9	3071.86
		-1436.1	-2070.72	-1775.45	-1902.28	-1642.35	-1230.45	-558.039	-712.078	-424.951	-706.752	8302.83	7688.56	6961.71	6671.84	5798.7	4144.41	4256.36	3619.81	3307.52	3621.31	5089.36	4846.78	4496.76	3812.54	3271.5
		-1505.06	-2105.59	-1829.35	-1951.26	-1694.9	-1338.64	-680.456	-784.353	-496.175	-776.722	8560.9	7948.2	7208.64	6921.91	6016.05	4310.77	4446.45	3805.11	3469.58	3826.98	5318.52	5082.09	4710.31	4023.32	3471.89
		-1576.25	-2139.74	-1885.24	-2003.43	-1749.82	-1449.3	-801.771	-860.407	-569.773	-848.915	8810.43	8200.69	7450.12	7168.97	6231.25	4477.7	4637.2	3992.15	3630.93	4036.82	5546.46	5316.83	4920.68	4233.29	3672.28
		-1649.39	-2173.54	-1942.58	-2058.66	-1806.71	-1561.59	-920.73	-940.629	-645.722	-922.979	9050.4	8445.58	7685.87	7411.92	6443.64	4645.05	4828.72	4180.15	3791.33	4248.9	5772.27	5550.39	5127.79	4441.8	3872.28
		-1724.06	-2207.23	-2000.58	-2116.57	-1865	-1674.11	-1036.01	-1025	-723.686	-998.338	9280.22	8682.52	7915.74	7649.86	6652.45	4812.99	5021.25	4368.93	3951.01	4461.2	5995.29	5782.44	5332.13	4648.52	4071.83
		-1799.75	-2241.05	-2058.43	-2176.59	-1924.09	-1785.17	-1146.41	-1113.01	-803.099	-1074.32	9499.46	8910.98	8139.42	7882.07	6856.82	4981.79	5215.04	4558.68	4110.45	4671.51	6214.86	6012.69	5534.48	4853.3	4271.01
		-1875.98	-2275.37	-2115.48	-2237.99	-1983.39	-1893.22	-1251.08	-1203.72	-883.33	-1150.31	9707.47	9129.95	8356.17	8107.83	7055.68	5151.54	5410.14	4749.74	4270.11	4877.39	6430.09	6240.62	5735.64	5055.89	4469.86
		-1952.34	-2310.79	-2171.39	-2300.03	-2042.42	-1997.22	-1349.68	-1296.01	-963.869	-1225.86	9903.13	9337.83	8564.67	8326.23	7247.84	5321.85	5606.3	4942.26	4430.11	5076.1	6639.66	6465.22	5936.14	5255.8	4668.13
		-2028.53	-2348.1	-2226.24	-2362.02	-2100.86	-2096.93	-1442.38	-1388.88	-1044.47	-1300.75	10084.8	9532.55	8763.1	8536	7432.03	5491.77	5802.87	5135.94	4590.1	5264.62	6841.76	6684.89	6135.97	5452.04	4865.13
		-2104.39	-2388.26	-2280.4	-2423.41	-2158.53	-2192.9	-1529.85	-1481.66	-1125.21	-1374.98	10250.2	9711.85	8949.34	8735.47	7606.98	5659.8	5998.82	5329.93	4749.27	5439.74	7034.09	6897.43	6334.53	5643.18	5059.68
		-2179.93	-2432.24	-2334.37	-2483.79	-2215.42	-2286.25	-1612.95	-1574.11	-1206.4	-1448.63	10397.3	9873.55	9121.19	8922.53	7771.45	5824.06	6192.8	5522.89	4906.45	5598.25	7214.01	7100.21	6530.65	5827.35	5250.17
		-2255.32	-2480.89	-2388.58	-2542.93	-2271.58	-2378.23	-1692.57	-1666.36	-1288.46	-1521.77	10523.5	10015.8	9276.58	9094.8	7924.14	5982.53	6383.22	5713.11	5060.22	5737.26	7378.63	7290.37	6722.65	6002.44	5434.65
		-2330.87	-2534.71	-2443.18	-2600.64	-2327.08	-2469.83	-1769.39	-1758.63	-1371.75	-1594.31	10627.2	10137	9413.72	9249.78	8063.65	6133.26	6568.33	5898.78	5209.17	5854.53	7525.04	7465.04	6908.58	6166.34	5611.08
		-2406.77	-2593.76	-2498.01	-2656.7	-2381.94	-2561.43	-1843.77	-1851.01	-1456.38	-1666.07	10706.8	10236.1	9531.07	9385.18	8188.42	6274.59	6746.38	6078.23	5352.04	5948.74	7650.54	7621.6	7086.31	6317.15	5777.53
		-2483.04	-2657.49	-2552.61	-2710.81	-2436.04	-2652.78	-1915.76	-1943.25	-1542.19	-1736.74	10761.7	10312.2	9627.37	9499.06	8296.77	6405.12	6915.58	6250.05	5487.72	6019.74	7752.77	7757.76	7253.65	6453.29	5932.28
		-2559.42	-2724.89	-2606.35	-2762.58	-2489.14	-2743.05	-1985.23	-2034.79	-1628.75	-1806.03	10791.1	10364.2	9701.43	9589.92	8386.95	6523.73	7074.11	6413.02	5615.22	6068.56	7829.74	7871.56	7408.28	6573.41	6073.84
		-2635.35	-2794.59	-2658.62	-2811.55	-2540.96	-2831.24	-2052.04	-2124.82	-1715.43	-1873.72	10794.7	10390.8	9752	9656.6	8457.25	6629.36	7220.07	6566.02	5733.51	6097.27	7879.86	7961.26	7547.76	6676.28	6200.89
		-2710.16	-2865.08	-2709.03	-2857.28	-2591.17	-2916.34	-2116.16	-2212.55	-1801.48	-1939.69	10771.6	10390.8	9777.73	9698.14	8506.12	6720.92	7351.48	6707.82	5841.43	6108.7	7901.86	8025.24	7669.52	6760.6	6312.18
		-2783.24	-2934.95	-2757.43	-2899.42	-2639.54	-2997.58	-2177.74	-2297.36	-1886.14	-2003.87	10720.9	10362.6	9777.17	9713.66	8532.3	6797.23	7466.35	6837.09	5937.67	6106.15	7894.76	8062	7771.02	6824.92	6406.49
		-2854.08	-3002.97	-2803.91	-2937.76	-2685.96	-3074.44	-2237.09	-2379.01	-1968.77	-2066.23	10641.2	10305	9749.04	9702.32	8534.86	6857.08	7562.84	6952.35	6020.84	6093.08	7857.97	8070.24	7849.92	6867.77	6482.65
		-2922.38	-3068.2	-2848.72	-2972.27	-2730.44	-3146.55	-2294.58	-2457.5	-2048.9	-2126.72	10531.5	10217	9692.4	9663.44	8513.28	6899.4	7639.48	7052.18	6089.62	6072.9	7791.36	8049.04	7904.34	6887.84	6539.59
		-2987.91	-3129.93	-2892.07	-3003.13	-2773.12	-3213.56	-2350.55	-2533.06	-2126.25	-2185.27	10391.1	10098.5	9606.88	9596.64	8467.31	6923.33	7695.2	7135.3	6142.92	6048.67	7695.33	7998.07	7933.06	6884.23	6576.38
		-3050.55	-3187.62	-2934.05	-3030.7	-2814.19	-3275.05	-2405.19	-2605.89	-2200.72	-2241.83	10219.9	9949.5	9492.66	9501.79	8396.82	6928.17	7729.33	7200.64	6179.95	6022.91	7570.74	7917.55	7935.47	6856.53	6592.16
		-3110.2	-3240.92	-2974.59	-3055.5	-2853.85	-3330.53	-2458.59	-2676.09	-2272.33	-2296.4	10018.5	9770.76	9350.3	9379.1	8301.72	6913.4	7741.43	7247.3	6200.23	5997.4	7418.85	7808.29	7911.51	6804.82	6586.2
		-3166.9	-3289.63	-3013.55	-3078.15	-2892.31	-3379.57	-2510.85	-2743.58	-2341.16	-2349.08	9787.72	9562.93	9180.51	9228.94	8181.79	6878.45	7731.18	7274.57	6203.56	5972.97	7241.15	7671.51	7861.43	6729.59	6557.85
		-3220.86	-3333.71	-3050.9	-3099.28	-2929.72	-3421.89	-2562.15	-2808.17	-2407.31	-2400.05	9528.39	9326.67	8983.91	9051.82	8036.82	6822.72	7698.27	7281.83	6189.95	5949.5	7039.33	7508.69	7785.66	6631.59	6506.67
		-3272.42	-3373.31	-3086.72	-3119.51	-2966.2	-3457.55	-2612.83	-2869.64	-2470.89	-2449.53	9241.26	9062.6	8761.02	8848.34	7866.75	6745.66	7642.5	7268.63	6159.59	5926.01	6815.35	7321.48	7684.79	6511.76	6432.56
		-3321.94	-3408.77	-3121.35	-3139.29	-3001.86	-3486.99	-2663.35	-2927.91	-2531.97	-2497.69	8927.06	8771.47	8512.42	8619.31	7671.98	6646.92	7563.91	7234.77	6112.9	5900.83	6571.58	7111.61	7559.58	6371.21	6335.91
		-3369.71	-3440.64	-3155.2	-3158.93	-3036.8	-3511.05	-2714.18	-2983.04	-2590.64	-2544.63	8586.68	8454.32	8238.85	8365.72	7453.47	6526.55	7462.92	7180.3	6050.53	5871.85	6310.79	6880.88	7411.07	6211.24	6217.63
		-3415.84	-3469.64	-3188.67	-3178.62	-3071.13	-3530.9	-2765.64	-3035.21	-2646.99	-2590.27	8221.36	8112.55	7941.44	8088.76	7212.83	6385.04	7340.29	7105.57	5973.37	5836.73	6036.13	6631.08	7240.61	6033.36	6078.98
		-3460.32	-3496.69	-3222.04	-3198.45	-3105.02	-3547.94	-2817.82	-3084.67	-2701.2	-2634.42	7832.88	7748.02	7621.69	7789.72	6952.05	6223.27	7197.06	7011.13	5882.5	5793.02	5750.84	6363.95	7049.81	5839.26	5921.46
		-3503.2	-3522.83	-3255.4	-3218.57	-3138.67	-3563.62	-2870.58	-3131.66	-2753.59	-2676.87	7423.54	7362.92	7281.44	7469.94	6673.25	6042.38	7034.37	6897.59	5779.18	5738.26	5457.96	6081.21	6840.49	5630.78	5746.51
		-3544.66	-3549.13	-3288.73	-3239.23	-3172.3	-3579.34	-2923.61	-3176.37	-2804.62	-2717.47	6996.05	6959.63	6922.68	7130.73	6378.42	5843.6	6853.25	6765.55	5664.68	5670.06	5160.09	5784.53	6614.4	5409.86	5555.45
		-3585.13	-3576.53	-3321.92	-3260.76	-3206.07	-3596.25	-2976.54	-3218.97	-2854.87	-2756.28	6553.39	6540.59	6547.45	6773.36	6069.21	5628.13	6654.51	6615.45	5540.26	5586.15	4859.27	5475.58	6373.08	5178.37	5349.43
		-3625.18	-3605.66	-3354.84	-3283.51	-3240	-3615.19	-3029.05	-3259.65	-2904.91	-2793.57	6098.57	6108.18	6157.72	6399.15	5746.95	5397.1	6438.6	6447.54	5407.02	5484.47	4557.02	5156.02	6117.7	4938.06	5129.52
		-3665.38	-3636.74	-3387.38	-3307.66	-3273.93	-3636.55	-3080.87	-3298.64	-2955.2	-2829.81	5634.53	5664.7	5755.38	6009.49	5412.77	5151.63	6205.72	6261.92	5265.8	5363.31	4254.52	4827.55	5848.94	4690.45	4896.81
		-3706.21	-3669.57	-3419.46	-3333.14	-3307.54	-3660.32	-3131.82	-3336.29	-3005.96	-2865.51	5164	5212.4	5342.22	5605.94	5067.79	4892.88	5955.9	6058.61	5117.11	5221.45	3952.81	4491.9	5567.15	4436.83	4652.5
		-3747.9	-3703.72	-3450.95	-3359.6	-3340.39	-3686.08	-3181.69	-3373.02	-3057.16	-2901.14	4689.59	4753.65	4920.08	5190.3	4713.29	4622.22	5689.2	5837.75	4961.15	5058.34	3653.09	4150.82	5272.61	4178.33	4398.06
		-3790.49	-3738.73	-3481.75	-3386.47	-3372.09	-3713.23	-3230.27	-3409.33	-3108.56	-2937.03	4213.99	4291.08	4490.94	4764.75	4350.9	4341.32	5406	5599.83	4797.94	4874.37	3356.84	3806.23	4965.89	3916.14	4135.26
		-3833.83	-3774.29	-3511.75	-3413.15	-3402.38	-3741.07	-3277.24	-3445.73	-3159.83	-2973.34	3740.08	3827.68	4057.03	4331.88	3982.6	4052.21	5107.14	5345.83	4627.32	4670.85	3065.79	3460.23	4648.18	3651.63	3866.11
		-3877.58	-3810.32	-3540.83	-3439.13	-3431.16	-3768.96	-3322.24	-3482.71	-3210.66	-3010.14	3271.04	3366.76	3620.85	3894.68	3610.63	3757.07	4793.97	5077.18	4449.13	4450.02	2781.79	3115.12	4321.35	3386.39	3592.71
		-3921.26	-3846.85	-3568.92	-3464.11	-3458.48	-3796.29	-3364.91	-3520.7	-3260.84	-3047.48	2810.24	2911.7	3185.09	3456.4	3237.36	3458.14	4468.23	4795.69	4263.19	4214.72	2506.41	2773.33	3987.84	3122.16	3317.04
		-3964.26	-3883.92	-3595.96	-3487.95	-3484.44	-3822.52	-3404.92	-3560.03	-3310.26	-3085.5	2360.97	2465.82	2752.55	3020.35	2865.07	3157.42	4131.87	4503.3	4069.38	3968.08	2240.64	2437.29	3650.28	2860.6	3040.72
		-4005.97	-3921.38	-3621.96	-3510.61	-3509.08	-3847.07	-3442.15	-3600.99	-3358.81	-3124.44	1926.13	2032.06	2325.96	2589.72	2495.93	2856.57	3786.91	4201.86	3867.58	3713.09	1984.68	2109.2	3311.13	2603.07	2764.92
		-4045.87	-3958.88	-3647	-3532.03	-3532.42	-3869.34	-3476.65	-3643.82	-3406.4	-3164.65	1507.96	1612.94	1907.89	2167.46	2131.96	2556.81	3435.33	3893.08	3657.75	3452.32	1737.96	1790.96	2972.39	2350.54	2490.44
		-4083.66	-3995.88	-3671.18	-3552.08	-3554.41	-3888.79	-3508.7	-3688.72	-3452.83	-3206.5	1107.97	1210.53	1500.68	1756.23	1775.06	2259.14	3079.11	3578.54	3439.93	3187.87	1499.38	1484.04	2635.55	2103.55	2217.92
		-4119.2	-4031.81	-3694.58	-3570.52	-3575.03	-3905	-3538.68	-3735.82	-3497.79	-3250.3	727.022	826.527	1106.44	1358.45	1427.12	1964.43	2720.36	3259.83	3214.26	2921.36	1267.63	1189.51	2301.7	1862.34	1948.06
		-4152.41	-4066.1	-3717.17	-3587	-3594.33	-3917.83	-3566.96	-3785.08	-3540.85	-3296.13	365.521	462.315	727.098	976.232	1090.02	1673.64	2361.4	2938.64	2981.05	2654.14	1041.6	908.047	1971.76	1627.03	1681.79
		-4183.1	-4098.26	-3738.76	-3601.12	-3612.44	-3927.44	-3593.76	-3836.24	-3581.5	-3343.81	23.655	119.029	364.431	611.411	765.623	1387.9	2004.76	2616.87	2740.76	2387.47	820.52	639.999	1646.74	1397.68	1420.29
		-4210.89	-4127.96	-3758.97	-3612.55	-3629.61	-3934.35	-3619.16	-3888.73	-3619.21	-3392.87	-298.438	-202.465	20.0542	265.46	455.678	1108.44	1653.16	2296.59	2494.16	2122.65	603.924	385.447	1327.91	1174.38	1164.89
		-4235.31	-4155.01	-3777.4	-3621.14	-3646.15	-3939.38	-3643.05	-3941.69	-3653.52	-3442.6	-600.609	-501.632	-304.596	-60.5487	161.667	836.548	1309.35	1980	2242.32	1861.1	391.469	144.252	1016.81	957.183	916.881
		-4255.94	-4179.38	-3793.71	-3627.03	-3662.38	-3943.58	-3665.32	-3994.08	-3684.09	-3492.18	-882.717	-778.324	-608.302	-365.967	-115.269	573.364	975.922	1669.24	1986.7	1604.32	182.69	-83.895	715.165	746.042	677.429
		-4272.63	-4201.18	-3807.77	-3630.69	-3678.61	-3948.05	-3685.82	-4044.69	-3710.7	-3540.76	-1144.72	-1032.83	-890.129	-650.55	-374.375	319.835	655.144	1366.31	1729.12	1353.72	-23.1571	-299.441	424.675	540.742	447.427
		-4285.51	-4220.58	-3819.67	-3632.86	-3694.99	-3953.76	-3704.5	-4092.3	-3733.19	-3587.48	-1386.8	-1265.86	-1149.48	-914.427	-615.274	76.6548	348.81	1072.9	1471.68	1110.55	-227.081	-502.97	146.728	340.86	227.475
		-4294.98	-4237.66	-3829.67	-3634.44	-3711.47	-3961.38	-3721.31	-4135.61	-3751.42	-3631.52	-1609.45	-1478.48	-1386.16	-1158.07	-837.919	-155.72	58.1283	790.28	1216.55	875.668	-430.156	-695.214	-117.806	145.788	17.8605
		-4301.54	-4252.36	-3838.06	-3636.34	-3727.72	-3971.18	-3736.19	-4173.37	-3765.18	-3672.04	-1813.51	-1672.06	-1600.41	-1382.23	-1042.55	-377.001	-216.31	519.312	965.774	649.486	-633.216	-877.048	-368.667	-45.1861	-181.416
		-4305.76	-4264.56	-3845.09	-3639.36	-3743.24	-3983.06	-3749.08	-4204.42	-3774.2	-3708.24	-2000.19	-1848.06	-1792.96	-1587.91	-1229.7	-587.001	-474.48	260.431	721.024	432.013	-836.534	-1049.47	-606.095	-232.76	-370.573
		-4308.24	-4274.18	-3850.93	-3644.22	-3757.47	-3996.7	-3759.91	-4227.78	-3778.18	-3739.34	-2170.92	-2007.99	-1964.94	-1776.28	-1400.16	-785.57	-716.8	13.7642	483.466	222.968	-1039.58	-1213.51	-830.581	-417.463	-549.954
		-4309.65	-4281.31	-3855.7	-3651.57	-3769.86	-4011.68	-3768.64	-4242.74	-3776.82	-3764.64	-2327.21	-2153.27	-2117.82	-1948.57	-1555	-972.566	-943.949	-220.736	253.729	21.9754	-1240.92	-1370.16	-1042.56	-599.52	-719.925
		-4310.66	-4286.32	-3859.56	-3662	-3780.07	-4027.65	-3775.28	-4248.9	-3769.81	-3783.52	-2470.46	-2285.22	-2253.29	-2105.98	-1695.52	-1147.87	-1156.69	-443.153	32.0147	-171.238	-1438.35	-1520.2	-1242.14	-778.752	-880.799
		-4311.96	-4289.74	-3862.74	-3676.01	-3787.88	-4044.27	-3779.87	-4246.18	-3756.84	-3795.5	-2601.8	-2405.04	-2373.05	-2249.56	-1823.11	-1311.4	-1355.73	-653.504	-181.708	-356.718	-1629.09	-1664.15	-1429.06	-954.585	-1032.83
		-4313.98	-4292.1	-3865.5	-3693.94	-3793.2	-4061.09	-3782.45	-4234.71	-3737.61	-3800.18	-2722.08	-2513.83	-2478.78	-2380.17	-1939.13	-1463.17	-1541.67	-851.72	-387.466	-534.28	-1810.16	-1802.2	-1602.73	-1126.15	-1176.26
		-4316.86	-4293.77	-3868.18	-3715.85	-3796.03	-4077.5	-3783.02	-4214.86	-3711.96	-3797.37	-2831.85	-2612.53	-2571.94	-2498.46	-2044.77	-1603.33	-1715.01	-1037.68	-585.117	-703.593	-1978.73	-1934.21	-1762.53	-1292.42	-1311.44
		-4320.43	-4294.92	-3871.08	-3741.56	-3796.36	-4092.69	-3781.56	-4187.2	-3680.01	-3787.04	-2931.53	-2701.97	-2653.85	-2604.91	-2140.97	-1732.19	-1876.23	-1211.27	-774.289	-864.338	-2132.44	-2059.81	-1908.01	-1452.4	-1438.86
		-4324.35	-4295.6	-3874.47	-3770.66	-3794.29	-4105.71	-3778.13	-4152.52	-3642.46	-3769.48	-3021.55	-2782.78	-2725.64	-2699.87	-2228.39	-1850.22	-2025.83	-1372.52	-954.449	-1016.36	-2269.59	-2178.53	-2039.09	-1605.22	-1559.17
		-4328.27	-4295.82	-3878.49	-3802.56	-3789.93	-4115.68	-3772.86	-4111.9	-3600.67	-3745.24	-3102.55	-2855.49	-2788.37	-2783.7	-2307.59	-1958.08	-2164.37	-1521.62	-1125.04	-1159.72	-2389.23	-2289.91	-2156.2	-1750.2	-1673.14
		-4331.93	-4295.6	-3883.13	-3836.57	-3783.49	-4121.85	-3766.03	-4066.65	-3556.69	-3715.17	-3175.4	-2920.53	-2843.04	-2856.78	-2379.07	-2056.51	-2292.45	-1658.94	-1285.63	-1294.76	-2491.18	-2393.61	-2260.18	-1886.8	-1781.52
		-4335.17	-4294.97	-3888.11	-3871.81	-3775.16	-4123.7	-3757.98	-4018.26	-3513.09	-3680.33	-3241.13	-2978.32	-2890.56	-2919.64	-2443.42	-2146.34	-2410.59	-1785.03	-1436.02	-1421.92	-2575.87	-2489.46	-2352.17	-2014.58	-1884.93
		-4337.84	-4293.85	-3892.91	-3907.19	-3765.09	-4120.95	-3749.06	-3968.24	-3472.69	-3641.92	-3300.77	-3029.3	-2931.74	-2972.93	-2501.29	-2228.34	-2519.2	-1900.46	-1576.27	-1541.74	-2644.22	-2577.48	-2433.4	-2133.14	-1983.77
		-4339.68	-4292.02	-3896.8	-3941.36	-3753.37	-4113.52	-3739.47	-3918.05	-3438.28	-3601.18	-3355.12	-3073.98	-2967.19	-3017.44	-2553.35	-2303.22	-2618.52	-2005.72	-1706.61	-1654.68	-2697.56	-2657.81	-2505.08	-2242.09	-2078.13
		-4340.31	-4289.12	-3898.97	-3972.87	-3740.12	-4101.57	-3729.24	-3868.99	-3412.38	-3559.34	-3404.58	-3113.01	-2997.29	-3054.04	-2600.22	-2371.6	-2708.65	-2101.18	-1827.37	-1761.14	-2737.59	-2730.69	-2568.26	-2341.19	-2167.87
		-4339.29	-4284.8	-3898.72	-4000.32	-3725.58	-4085.6	-3718.24	-3822.19	-3397.15	-3517.57	-3449.1	-3147.12	-3022.19	-3083.69	-2642.34	-2434.1	-2789.67	-2187.02	-1938.9	-1861.4	-2766.43	-2796.43	-2623.84	-2430.38	-2252.67
		-4336.18	-4278.82	-3895.6	-4022.55	-3710.16	-4066.39	-3706.14	-3778.54	-3394.28	-3476.98	-3488.32	-3177.13	-3041.93	-3107.42	-2680	-2491.39	-2861.72	-2263.4	-2041.41	-1955.72	-2786.67	-2855.4	-2672.73	-2509.91	-2332.22
		-4330.6	-4271.19	-3889.55	-4038.88	-3694.46	-4045	-3692.54	-3738.71	-3405.05	-3438.54	-3521.83	-3203.82	-3056.48	-3126.34	-2713.33	-2544.29	-2925.21	-2330.58	-2135.01	-2044.42	-2801.34	-2908.03	-2715.89	-2580.44	-2406.29
		-4322.34	-4262.19	-3880.82	-4049.08	-3679.18	-4022.63	-3677.05	-3703.23	-3430.28	-3403.11	-3549.44	-3227.82	-3065.95	-3141.56	-2742.38	-2593.72	-2980.86	-2389.13	-2219.69	-2127.96	-2813.83	-2954.87	-2754.48	-2642.98	-2474.85
		-4311.36	-4252.28	-3869.93	-4053.32	-3664.94	-4000.43	-3659.35	-3672.41	-3470.21	-3371.37	-3571.3	-3249.53	-3070.55	-3154.21	-2767.24	-2640.66	-3029.69	-2439.96	-2295.44	-2206.89	-2827.53	-2996.5	-2789.8	-2698.84	-2538.07
		-4297.84	-4242.02	-3857.49	-4052.01	-3652.14	-3979.29	-3639.23	-3646.46	-3524.33	-3343.79	-3588.02	-3268.99	-3070.65	-3165.27	-2788.1	-2685.98	-3072.94	-2484.38	-2362.34	-2281.82	-2845.58	-3033.56	-2823.16	-2749.39	-2596.23
		-4282.15	-4231.86	-3844.04	-4045.57	-3640.82	-3959.7	-3616.56	-3625.4	-3591.08	-3320.53	-3600.44	-3285.98	-3066.69	-3175.57	-2805.27	-2730.31	-3111.86	-2523.91	-2420.72	-2353.28	-2870.42	-3066.66	-2855.68	-2795.85	-2649.61
		-4264.83	-4222.06	-3830.01	-4034.26	-3630.67	-3941.69	-3591.28	-3609.05	-3667.71	-3301.42	-3609.42	-3300.03	-3059.09	-3185.63	-2819.16	-2773.85	-3147.48	-2560.07	-2471.13	-2421.64	-2903.44	-3096.35	-2888.05	-2839.12	-2698.39
		-4246.46	-4212.59	-3815.63	-4018.1	-3621.09	-3924.78	-3563.28	-3596.91	-3750.15	-3285.96	-3615.61	-3310.62	-3048.25	-3195.72	-2830.14	-2816.42	-3180.45	-2594.22	-2514.37	-2487.04	-2944.82	-3123.11	-2920.42	-2879.66	-2742.62
		-4227.54	-4203.16	-3801.1	-3996.94	-3611.4	-3908.19	-3532.51	-3588.22	-3833.3	-3273.34	-3619.28	-3317.33	-3034.51	-3205.82	-2838.49	-2857.5	-3211.02	-2627.37	-2551.45	-2549.4	-2993.54	-3147.33	-2952.45	-2917.54	-2782.24
		-4208.42	-4193.36	-3786.65	-3970.63	-3601.06	-3890.97	-3499.1	-3581.98	-3911.57	-3262.65	-3620.4	-3319.97	-3018.31	-3215.8	-2844.35	-2896.44	-3239.16	-2660.34	-2583.5	-2608.62	-3047.67	-3169.38	-2983.56	-2952.66	-2817.27
		-4189.33	-4182.91	-3772.74	-3939.25	-3589.84	-3872.29	-3463.61	-3577.15	-3979.58	-3253.07	-3618.81	-3318.67	-3000.26	-3225.5	-2847.75	-2932.7	-3264.76	-2693.83	-2611.75	-2664.7	-3104.7	-3189.67	-3013.19	-2984.98	-2847.93
		-4170.46	-4171.84	-3760.12	-3903.28	-3577.98	-3851.64	-3427.2	-3572.86	-4032.91	-3243.99	-3614.48	-3313.81	-2981.23	-3234.84	-2848.73	-2965.99	-3287.87	-2728.65	-2637.49	-2717.87	-3162.1	-3208.63	-3041.11	-3014.75	-2874.78
		-4152.17	-4160.64	-3749.72	-3863.6	-3566.04	-3828.93	-3391.73	-3568.56	-4068.56	-3235.11	-3607.76	-3305.9	-2962.24	-3243.85	-2847.49	-2996.37	-3308.71	-2765.81	-2661.94	-2768.54	-3217.57	-3226.73	-3067.53	-3042.48	-2898.64
		-4135.01	-4150.14	-3742.54	-3821.36	-3554.74	-3804.41	-3359.54	-3564.03	-4085.15	-3226.28	-3599.43	-3295.44	-2944.33	-3252.57	-2844.42	-3024.15	-3327.71	-2806.47	-2686.07	-2817.2	-3269.33	-3244.4	-3093.1	-3068.85	-2920.51
		-4119.68	-4141.27	-3739.33	-3777.71	-3544.65	-3778.55	-3333.17	-3559.26	-4082.78	-3217.43	-3590.59	-3282.77	-2928.44	-3260.93	-2840.15	-3049.7	-3345.3	-2851.7	-2710.52	-2864.19	-3316.01	-3261.93	-3118.6	-3094.44	-2941.33
		-4106.9	-4134.77	-3740.43	-3733.55	-3535.97	-3751.79	-3314.94	-3554.27	-4062.63	-3208.39	-3582.38	-3268.05	-2915.19	-3268.69	-2835.39	-3073.27	-3361.71	-2902.25	-2735.46	-2909.54	-3356.58	-3279.37	-3144.8	-3119.48	-2961.71
		-4097.14	-4130.93	-3745.63	-3689.41	-3528.45	-3724.46	-3306.61	-3548.93	-4026.7	-3198.86	-3575.67	-3251.31	-2904.92	-3275.45	-2830.9	-3094.85	-3376.92	-2958.29	-2760.68	-2952.93	-3390.14	-3296.55	-3172.15	-3143.72	-2981.91
		-4090.47	-4129.52	-3754.25	-3645.45	-3521.49	-3696.88	-3309.22	-3542.96	-3977.54	-3188.4	-3570.82	-3232.66	-2897.65	-3280.67	-2827.31	-3114.14	-3390.64	-3019.27	-2785.74	-2993.79	-3415.9	-3313.15	-3200.83	-3166.54	-3001.82
		-4086.48	-4129.95	-3765.28	-3601.72	-3514.42	-3669.44	-3323.07	-3535.92	-3918.15	-3176.62	-3567.65	-3212.48	-2893.28	-3283.87	-2825.07	-3130.73	-3402.44	-3083.96	-2810.12	-3031.49	-3433.2	-3328.82	-3230.78	-3187.06	-3021.12
		-4084.44	-4131.56	-3777.73	-3558.42	-3506.76	-3642.88	-3347.88	-3527.36	-3851.93	-3163.27	-3565.56	-3191.53	-2891.69	-3284.72	-2824.44	-3144.24	-3411.88	-3150.64	-2833.41	-3065.5	-3441.79	-3343.27	-3261.9	-3204.49	-3039.43
		-4083.48	-4133.94	-3790.8	-3516.18	-3498.42	-3618.35	-3382.92	-3516.97	-3782.62	-3148.32	-3563.86	-3170.97	-2892.82	-3283.19	-2825.47	-3154.54	-3418.64	-3217.32	-2855.39	-3095.57	-3441.93	-3356.33	-3294.3	-3218.29	-3056.47
		-4082.83	-4137.11	-3804	-3476.04	-3489.75	-3597.32	-3427.17	-3504.74	-3714.17	-3131.99	-3562.05	-3152.16	-2896.74	-3279.53	-2828.09	-3161.84	-3422.67	-3281.98	-2875.97	-3121.77	-3434.66	-3367.96	-3328.34	-3228.27	-3072.09
		-4082.01	-4141.58	-3817.13	-3439.41	-3481.39	-3581.42	-3479.26	-3491	-3650.4	-3114.61	-3560.02	-3136.41	-2903.53	-3274.17	-2832.15	-3166.73	-3424.22	-3342.77	-2895.15	-3144.43	-3421.71	-3378.18	-3364.61	-3234.64	-3086.26
		-4080.82	-4148.17	-3830.09	-3407.7	-3474	-3572.03	-3537.39	-3476.36	-3594.7	-3096.5	-3558.09	-3124.72	-2913.16	-3267.66	-2837.52	-3170	-3423.78	-3398.06	-2912.85	-3164.03	-3405.43	-3387.07	-3403.8	-3237.89	-3099.07
		-4079.27	-4157.71	-3842.67	-3382.05	-3468.05	-3570	-3599.22	-3461.62	-3549.54	-3077.78	-3556.8	-3117.6	-2925.4	-3260.48	-2844.15	-3172.47	-3422.08	-3446.44	-2928.84	-3181.06	-3388.36	-3394.65	-3446.41	-3238.59	-3110.54
		-4077.41	-4170.73	-3854.39	-3363.06	-3463.59	-3575.29	-3661.83	-3447.54	-3516.21	-3058.24	-3556.67	-3115.02	-2939.76	-3252.87	-2851.95	-3174.76	-3419.81	-3486.67	-2942.63	-3195.84	-3372.92	-3400.89	-3492.39	-3237.21	-3120.66
		-4075.16	-4187.21	-3864.42	-3350.63	-3460.16	-3586.96	-3721.74	-3434.6	-3494.64	-3037.35	-3557.91	-3116.54	-2955.4	-3244.74	-2860.75	-3177.16	-3417.5	-3517.52	-2953.48	-3208.39	-3360.94	-3405.67	-3540.98	-3234.01	-3129.25
		-4072.28	-4206.5	-3871.64	-3344.07	-3456.93	-3603.17	-3775.22	-3422.86	-3483.41	-3014.35	-3560.27	-3121.41	-2971.33	-3235.69	-2870.19	-3179.56	-3415.37	-3537.88	-2960.5	-3218.46	-3353.52	-3408.79	-3590.64	-3228.98	-3136.03
		-4068.35	-4227.4	-3874.84	-3342.29	-3452.94	-3621.42	-3818.76	-3411.97	-3480.14	-2988.52	-3562.99	-3128.89	-2986.51	-3225.08	-2879.67	-3181.59	-3413.33	-3546.81	-2962.91	-3225.64	-3350.96	-3409.98	-3639.25	-3221.95	-3140.61
		-4062.88	-4248.46	-3872.94	-3344.07	-3447.33	-3638.85	-3849.6	-3401.29	-3481.92	-2959.48	-3565.06	-3138.38	-3000.11	-3212.22	-2888.44	-3182.83	-3411.07	-3543.85	-2960.25	-3229.53	-3352.94	-3408.98	-3684.46	-3212.82	-3142.67
		-4055.45	-4268.24	-3865.11	-3348.22	-3439.63	-3652.62	-3866.11	-3390.17	-3485.82	-2927.4	-3565.47	-3149.48	-3011.55	-3196.65	-2895.69	-3182.99	-3408.19	-3529.24	-2952.63	-3229.98	-3358.78	-3405.65	-3724.13	-3201.72	-3142.02
		-4045.9	-4285.65	-3850.92	-3353.73	-3429.79	-3660.3	-3868.01	-3378.2	-3489.29	-2893.14	-3563.49	-3161.99	-3020.58	-3178.18	-2900.73	-3182	-3404.41	-3504.07	-2940.71	-3227.21	-3367.72	-3399.98	-3756.68	-3189.16	-3138.71
		-4034.41	-4300.02	-3830.28	-3359.7	-3418.17	-3660.06	-3856.25	-3365.39	-3490.35	-2858.11	-3558.9	-3175.71	-3027.18	-3156.99	-2903.11	-3180.1	-3399.61	-3470.3	-2925.56	-3221.76	-3379.04	-3392.14	-3781.25	-3175.95	-3133.03
		-4021.53	-4311.17	-3803.36	-3365.33	-3405.25	-3650.93	-3832.63	-3352.08	-3487.58	-2824.05	-3551.94	-3190.35	-3031.42	-3133.51	-2902.64	-3177.67	-3393.82	-3430.52	-2908.32	-3214.35	-3392.1	-3382.43	-3797.62	-3163.07	-3125.45
		-4008.07	-4319.18	-3770.52	-3369.78	-3391.49	-3632.73	-3799.45	-3338.84	-3480.09	-2792.75	-3543.23	-3205.41	-3033.38	-3108.29	-2899.45	-3175.14	-3387.21	-3387.63	-2889.99	-3205.7	-3406.25	-3371.22	-3806.04	-3151.45	-3116.5
		-3994.9	-4324.16	-3732.15	-3372.16	-3377.16	-3606.11	-3759.1	-3326.24	-3467.43	-2765.84	-3533.46	-3220.21	-3033.1	-3081.84	-2893.92	-3172.82	-3380.03	-3344.58	-2871.21	-3196.4	-3420.71	-3358.93	-3807.02	-3141.76	-3106.68
		-3982.7	-4326.01	-3688.68	-3371.6	-3362.24	-3572.36	-3713.89	-3314.67	-3449.52	-2744.61	-3523.17	-3234.03	-3030.6	-3054.56	-2886.57	-3170.85	-3372.58	-3304	-2852.22	-3186.72	-3434.54	-3345.93	-3801.1	-3134.36	-3096.4
		-3971.65	-4324.19	-3640.46	-3367.24	-3346.53	-3533.27	-3665.88	-3304.18	-3426.66	-2730	-3512.56	-3246.19	-3025.93	-3026.61	-2877.95	-3169.07	-3365.07	-3268.08	-2832.99	-3176.73	-3446.54	-3332.56	-3788.75	-3129.2	-3085.94
		-3961.38	-4317.71	-3587.85	-3358.43	-3329.73	-3490.88	-3616.93	-3294.53	-3399.46	-2722.58	-3501.45	-3256.17	-3019.18	-2997.98	-2868.5	-3167.13	-3357.6	-3238.44	-2813.41	-3166.24	-3455.4	-3319.07	-3770.39	-3125.93	-3075.44
		-3950.98	-4305.33	-3531.25	-3344.76	-3311.63	-3447.41	-3568.69	-3285.18	-3368.84	-2722.66	-3489.38	-3263.58	-3010.5	-2968.54	-2858.49	-3164.47	-3350.06	-3216.09	-2793.5	-3154.95	-3459.77	-3305.56	-3746.42	-3123.89	-3064.82
		-3939.36	-4285.83	-3471.21	-3326.18	-3292.23	-3405.07	-3522.55	-3275.49	-3335.87	-2730.26	-3475.81	-3268.07	-3000.04	-2938.26	-2847.9	-3160.46	-3342.09	-3201.47	-2773.56	-3142.51	-3458.48	-3291.92	-3717.29	-3122.21	-3053.86
		-3925.5	-4258.34	-3408.51	-3303.04	-3271.77	-3366.04	-3479.62	-3264.83	-3301.79	-2745.2	-3460.31	-3269.27	-2987.97	-2907.31	-2836.58	-3154.48	-3333.14	-3194.48	-2754.24	-3128.66	-3450.7	-3277.94	-3683.64	-3119.94	-3042.22
		-3908.74	-4222.66	-3344.19	-3276.12	-3250.79	-3332.37	-3440.64	-3252.83	-3267.85	-2767	-3442.75	-3266.76	-2974.46	-2876.28	-2824.33	-3146.06	-3322.68	-3194.57	-2736.38	-3113.35	-3436.1	-3263.32	-3646.38	-3116.22	-3029.55
		-3888.91	-4179.31	-3279.54	-3246.51	-3229.98	-3305.93	-3405.86	-3239.46	-3235.26	-2794.89	-3423.36	-3260.15	-2959.76	-2846.2	-2811.06	-3134.93	-3310.37	-3200.78	-2720.86	-3096.76	-3414.86	-3247.93	-3606.69	-3110.37	-3015.65
		-3866.27	-4129.49	-3216.01	-3215.49	-3210.05	-3288.19	-3375.07	-3224.99	-3205.09	-2827.67	-3402.71	-3249.16	-2944.19	-2818.36	-2796.87	-3121.03	-3296.18	-3211.8	-2708.33	-3079.29	-3387.61	-3231.8	-3565.92	-3101.96	-3000.52
		-3841.34	-4074.74	-3155.07	-3184.35	-3191.59	-3280.08	-3347.6	-3209.84	-3178.16	-2863.65	-3381.52	-3233.84	-2928.14	-2794.09	-2781.95	-3104.49	-3280.49	-3225.99	-2699.02	-3061.45	-3355.25	-3215.24	-3525.41	-3090.8	-2984.35
		-3814.78	-4016.69	-3098.03	-3154.22	-3174.93	-3281.79	-3322.41	-3194.43	-3154.96	-2900.71	-3360.47	-3214.56	-2912.04	-2774.41	-2766.52	-3085.48	-3263.87	-3241.45	-2692.69	-3043.68	-3318.85	-3198.74	-3486.18	-3076.78	-2967.44
		-3787.22	-3956.68	-3045.92	-3125.88	-3160.14	-3292.61	-3298.27	-3178.91	-3135.56	-2936.37	-3339.97	-3192.05	-2896.29	-2759.78	-2750.7	-3064.22	-3247	-3256.07	-2688.68	-3026.25	-3279.43	-3182.79	-3448.69	-3059.82	-2950.09
		-3759.19	-3895.68	-2999.31	-3099.74	-3147.1	-3310.94	-3274.01	-3163.13	-3119.62	-2968.12	-3320.04	-3167.25	-2881.13	-2750.05	-2734.42	-3040.87	-3230.4	-3267.74	-2686.17	-3009.15	-3237.97	-3167.81	-3412.79	-3039.79	-2932.5
		-3731.02	-3834.32	-2958.31	-3075.81	-3135.61	-3334.32	-3248.69	-3146.62	-3106.53	-2993.65	-3300.24	-3141.11	-2866.68	-2744.54	-2717.45	-3015.6	-3214.35	-3274.55	-2684.29	-2992.2	-3195.31	-3153.99	-3377.74	-3016.58	-2914.68
		-3702.87	-3773.01	-2922.57	-3053.77	-3125.45	-3359.71	-3221.76	-3128.74	-3095.5	-3011.22	-3279.77	-3114.39	-2852.83	-2742.35	-2699.43	-2988.58	-3198.81	-3275.03	-2682.38	-2975.08	-3152.21	-3141.28	-3342.47	-2990.15	-2896.52
		-3674.87	-3712.24	-2891.45	-3033.1	-3116.46	-3383.86	-3193.08	-3108.83	-3085.71	-3019.78	-3257.68	-3087.53	-2839.34	-2742.52	-2679.98	-2960.01	-3183.55	-3268.26	-2679.94	-2957.49	-3109.29	-3129.44	-3305.84	-2960.69	-2877.83
		-3647.24	-3652.7	-2864.23	-3013.23	-3108.51	-3403.76	-3162.89	-3086.42	-3076.48	-3019.1	-3233.12	-3060.56	-2825.88	-2744.3	-2658.8	-2930.23	-3168.22	-3253.97	-2676.6	-2939.26	-3067.12	-3118.13	-3266.93	-2928.66	-2858.48
		-3620.51	-3595.39	-2840.38	-2993.65	-3101.47	-3417.06	-3131.73	-3061.26	-3067.31	-3009.61	-3205.56	-3033.38	-2812.15	-2747.24	-2635.81	-2899.68	-3152.58	-3232.55	-2672.04	-2920.37	-3026.2	-3107.08	-3225.22	-2894.83	-2838.47
		-3595.53	-3541.46	-2819.78	-2974.06	-3095.24	-3422.31	-3100.35	-3033.45	-3057.9	-2992.33	-3174.95	-3005.91	-2797.95	-2751.07	-2611.19	-2869.01	-3136.63	-3204.91	-2665.92	-2901.03	-2986.97	-3096.16	-3180.69	-2860.24	-2817.97
		-3573.36	-3491.95	-2802.68	-2954.33	-3089.69	-3419.04	-3069.63	-3003.34	-3048.21	-2968.61	-3141.66	-2978.43	-2783.26	-2755.57	-2585.46	-2838.98	-3120.68	-3172.37	-2657.88	-2881.62	-2949.83	-3085.51	-3133.78	-2826.17	-2797.36
		-3554.95	-3447.51	-2789.65	-2934.46	-3084.71	-3407.63	-3040.43	-2971.5	-3038.31	-2940.05	-3106.42	-2951.7	-2768.25	-2760.38	-2559.4	-2810.46	-3105.3	-3136.5	-2647.63	-2862.61	-2915.13	-3075.53	-3085.36	-2793.99	-2777.18
		-3540.85	-3408.1	-2781.31	-2914.47	-3080.15	-3389.08	-3013.49	-2938.55	-3028.32	-2908.33	-3069.98	-2926.83	-2753.24	-2764.78	-2533.95	-2784.28	-3091.19	-3098.94	-2635.11	-2844.5	-2883.05	-3066.82	-3036.47	-2765.04	-2758.04
		-3530.96	-3372.84	-2778.05	-2894.27	-3075.87	-3364.65	-2989.32	-2905.06	-3018.3	-2875.08	-3032.87	-2905.02	-2738.48	-2767.7	-2509.98	-2761.11	-3078.96	-3061.2	-2620.54	-2827.61	-2853.48	-3059.97	-2988.21	-2740.39	-2740.51
		-3524.52	-3340.15	-2779.89	-2873.68	-3071.66	-3335.66	-2968.1	-2871.32	-3008.11	-2841.86	-2995.22	-2887.2	-2724.11	-2767.76	-2488.18	-2741.3	-3068.92	-3024.53	-2604.52	-2812.03	-2825.95	-3055.32	-2941.46	-2720.71	-2724.96
		-3520.22	-3308	-2786.36	-2852.51	-3067.25	-3303.39	-2949.69	-2837.4	-2997.42	-2810.09	-2956.72	-2873.61	-2710	-2763.57	-2468.95	-2724.88	-3060.98	-2989.82	-2587.9	-2797.5	-2799.65	-3052.83	-2896.85	-2706.17	-2711.45
		-3516.57	-3274.26	-2796.67	-2830.67	-3062.32	-3269.08	-2933.71	-2803.13	-2985.71	-2780.97	-2916.82	-2863.76	-2695.78	-2753.98	-2452.46	-2711.54	-3054.67	-2957.59	-2571.69	-2783.53	-2773.51	-3051.93	-2854.79	-2696.49	-2699.78
		-3512.15	-3237.14	-2809.85	-2808.31	-3056.53	-3233.9	-2919.62	-2768.31	-2972.32	-2755.45	-2874.99	-2856.48	-2680.94	-2738.37	-2438.72	-2700.7	-3049.3	-2928.01	-2556.84	-2769.47	-2746.4	-3051.67	-2815.64	-2691.07	-2689.49
		-3505.76	-3195.44	-2825.07	-2785.81	-3049.56	-3199.02	-2906.82	-2732.83	-2956.62	-2734.17	-2831.06	-2850.23	-2665.06	-2716.71	-2427.62	-2691.7	-3044.19	-2900.99	-2544.09	-2754.74	-2717.35	-3050.95	-2779.88	-2689.22	-2680.07
		-3496.65	-3148.76	-2841.79	-2763.68	-3041.15	-3165.54	-2894.73	-2696.81	-2938.1	-2717.33	-2785.45	-2843.51	-2647.91	-2689.52	-2419.07	-2683.85	-3038.8	-2876.24	-2533.9	-2738.94	-2685.7	-3048.69	-2748.25	-2690.26	-2671.06
		-3484.53	-3097.47	-2859.88	-2742.43	-3031.16	-3134.45	-2882.79	-2660.58	-2916.55	-2704.7	-2739.21	-2835.23	-2629.57	-2657.69	-2412.95	-2676.5	-3032.78	-2853.36	-2526.44	-2721.95	-2651.27	-3044.04	-2721.61	-2693.61	-2662.14
		-3469.61	-3042.61	-2879.5	-2722.39	-3019.59	-3106.54	-2870.42	-2624.7	-2892.03	-2695.62	-2693.9	-2824.9	-2610.43	-2622.24	-2409.08	-2669.05	-3026.01	-2831.8	-2521.68	-2703.86	-2614.28	-3036.43	-2700.81	-2698.76	-2653.09
		-3452.53	-2985.7	-2900.84	-2703.64	-3006.62	-3082.27	-2857.1	-2589.81	-2864.97	-2689.05	-2651.2	-2812.56	-2591.01	-2584.18	-2407.18	-2660.96	-3018.41	-2810.97	-2519.41	-2684.88	-2575.38	-3025.5	-2686.4	-2705.14	-2643.83
		-3434.17	-2928.5	-2923.75	-2685.99	-2992.56	-3061.72	-2842.28	-2556.57	-2835.97	-2683.78	-2612.53	-2798.57	-2571.85	-2544.44	-2406.79	-2651.71	-3009.88	-2790.15	-2519.28	-2665.24	-2535.45	-3011.05	-2678.45	-2712.06	-2634.3
		-3415.35	-2872.89	-2947.57	-2669.02	-2977.78	-3044.49	-2825.43	-2525.53	-2805.72	-2678.53	-2578.69	-2783.27	-2553.33	-2503.84	-2407.23	-2640.86	-3000.24	-2768.67	-2520.77	-2645.01	-2495.41	-2992.95	-2676.48	-2718.64	-2624.37
		-3396.62	-2820.71	-2970.93	-2652.18	-2962.57	-3029.74	-2805.99	-2497.14	-2774.84	-2672.08	-2549.7	-2766.67	-2535.62	-2463.19	-2407.59	-2628.04	-2989.19	-2745.98	-2523.22	-2624.07	-2456.17	-2971.05	-2679.49	-2723.88	-2613.77
		-3378.2	-2773.76	-2992.01	-2634.87	-2947.05	-3016.35	-2783.53	-2471.73	-2743.79	-2663.39	-2524.97	-2748.39	-2518.71	-2423.34	-2406.79	-2613.01	-2976.37	-2721.72	-2525.8	-2602.18	-2418.49	-2945.24	-2686.13	-2726.74	-2602.12
		-3360.1	-2733.81	-3008.91	-2616.62	-2931.09	-3003.11	-2757.79	-2449.5	-2712.87	-2651.62	-2503.65	-2727.71	-2502.44	-2385.2	-2403.76	-2595.69	-2961.41	-2695.76	-2527.55	-2579.03	-2383.09	-2915.49	-2694.79	-2726.24	-2588.91
		-3342.26	-2702.63	-3020.05	-2597.16	-2914.37	-2988.99	-2728.8	-2430.65	-2682.35	-2636.14	-2484.95	-2703.8	-2486.64	-2349.74	-2397.62	-2576.19	-2944.04	-2668.18	-2527.44	-2554.49	-2350.75	-2881.96	-2703.92	-2721.68	-2573.63
		-3324.69	-2681.92	-3024.57	-2576.41	-2896.44	-2973.32	-2696.89	-2415.4	-2652.62	-2616.63	-2468.51	-2676.11	-2471.21	-2317.92	-2387.82	-2554.8	-2924.14	-2639.32	-2524.49	-2528.66	-2322.36	-2845.15	-2712.14	-2712.72	-2555.91
		-3307.55	-2673.22	-3022.43	-2554.49	-2876.83	-2955.83	-2662.65	-2404.01	-2624.4	-2593.04	-2454.43	-2644.6	-2456.19	-2290.6	-2374.26	-2532.04	-2901.84	-2609.7	-2517.91	-2502.01	-2298.95	-2805.96	-2718.49	-2699.57	-2535.6
		-3291.12	-2677.66	-3014.32	-2531.65	-2855.22	-2936.61	-2626.77	-2396.86	-2598.78	-2565.7	-2443.11	-2609.84	-2441.74	-2268.52	-2357.25	-2508.59	-2877.51	-2580.01	-2507.26	-2475.35	-2281.59	-2765.7	-2722.47	-2682.87	-2512.93
		-3275.63	-2695.7	-3001.37	-2508.23	-2831.44	-2915.99	-2589.87	-2394.31	-2577.18	-2535.29	-2434.93	-2572.96	-2428.15	-2252.2	-2337.43	-2485.15	-2851.8	-2551	-2492.54	-2449.67	-2271.18	-2725.99	-2723.94	-2663.66	-2488.45
		-3261.22	-2726.9	-2984.75	-2484.64	-2805.53	-2894.43	-2552.43	-2396.66	-2561.06	-2502.78	-2429.96	-2535.37	-2415.77	-2241.92	-2315.59	-2462.45	-2825.46	-2523.46	-2474.19	-2425.95	-2268.25	-2688.57	-2722.99	-2643.12	-2462.98
		-3247.73	-2769.74	-2965.38	-2461.36	-2777.65	-2872.48	-2514.71	-2404	-2551.6	-2469.29	-2427.85	-2498.55	-2404.83	-2237.67	-2292.55	-2441.14	-2799.31	-2498.07	-2453	-2404.85	-2272.78	-2655	-2719.64	-2622.37	-2437.36
		-3234.63	-2821.64	-2943.71	-2438.96	-2747.98	-2850.72	-2476.91	-2416.16	-2549.33	-2436	-2427.83	-2463.78	-2395.48	-2239.21	-2269.1	-2421.77	-2774.15	-2475.37	-2430	-2386.66	-2284.16	-2626.5	-2713.8	-2602.29	-2412.35
		-3221.04	-2879.21	-2919.79	-2418.08	-2716.63	-2829.75	-2439.31	-2432.67	-2553.93	-2403.99	-2428.91	-2432.08	-2387.69	-2245.98	-2245.89	-2404.77	-2750.68	-2455.73	-2406.27	-2371.24	-2301.24	-2603.81	-2705.37	-2583.38	-2388.48
		-3205.81	-2938.64	-2893.47	-2399.32	-2683.6	-2810.14	-2402.44	-2452.76	-2564.25	-2374.18	-2430.05	-2404.15	-2381.37	-2257.17	-2223.48	-2390.5	-2729.5	-2439.36	-2382.82	-2358.15	-2322.54	-2587.21	-2694.33	-2565.81	-2366.05
		-3187.73	-2996.16	-2864.71	-2383.14	-2648.74	-2792.41	-2367.13	-2475.41	-2578.52	-2347.27	-2430.48	-2380.42	-2376.36	-2271.75	-2202.31	-2379.15	-2711	-2426.24	-2360.45	-2346.88	-2346.41	-2576.56	-2681.02	-2549.53	-2345.23
		-3165.81	-3048.52	-2833.78	-2369.71	-2611.85	-2776.93	-2334.41	-2499.41	-2594.78	-2323.79	-2429.83	-2361.06	-2372.5	-2288.46	-2182.68	-2370.7	-2695.34	-2416.21	-2339.73	-2336.94	-2371.3	-2571.41	-2666.13	-2534.42	-2326.1
		-3139.73	-3093.26	-2801.36	-2358.96	-2572.8	-2764	-2305.46	-2523.48	-2611.31	-2304.13	-2428.23	-2346.12	-2369.63	-2306.03	-2164.79	-2364.86	-2682.45	-2408.94	-2321.01	-2328.06	-2395.9	-2571.02	-2650.71	-2520.4	-2308.78
		-3110.13	-3128.84	-2768.52	-2350.56	-2531.71	-2753.82	-2281.37	-2546.35	-2626.84	-2288.56	-2426.18	-2335.51	-2367.54	-2323.19	-2148.79	-2361.09	-2672.01	-2403.95	-2304.44	-2320.1	-2419.25	-2574.39	-2635.93	-2507.48	-2293.48
		-3078.51	-3154.56	-2736.36	-2344.02	-2489.07	-2746.53	-2262.92	-2566.87	-2640.63	-2277.24	-2424.35	-2329.05	-2365.9	-2338.85	-2134.66	-2358.57	-2663.53	-2400.65	-2289.96	-2312.96	-2440.65	-2580.27	-2622.78	-2495.69	-2280.45
		-3046.89	-3170.22	-2705.73	-2338.7	-2445.7	-2742.07	-2250.32	-2584.1	-2652.21	-2270.14	-2423.26	-2326.36	-2364.23	-2352.05	-2122.26	-2356.29	-2656.36	-2398.38	-2277.39	-2306.45	-2459.51	-2587.25	-2611.97	-2484.97	-2269.9
		-3017.56	-3176.18	-2677.26	-2334.05	-2402.87	-2740.34	-2243.36	-2597.46	-2661.36	-2267.16	-2423.34	-2327.04	-2362.15	-2362.22	-2111.41	-2353.38	-2649.98	-2396.76	-2266.58	-2300.31	-2475.44	-2594.03	-2603.99	-2475.3	-2261.99
		-2993.23	-3173.57	-2651.63	-2330.01	-2362.54	-2741.35	-2241.91	-2607.16	-2668.18	-2268.57	-2425.11	-2331	-2359.87	-2369.49	-2102.33	-2349.59	-2644.31	-2396.12	-2257.82	-2294.65	-2488.52	-2599.91	-2599.7	-2466.99	-2257.19
		-2976.93	-3164.5	-2629.96	-2327.27	-2327.26	-2745.39	-2246.42	-2614.31	-2673.19	-2275.14	-2429.5	-2338.69	-2358.54	-2374.9	-2095.84	-2345.63	-2639.97	-2397.77	-2252.03	-2290.26	-2499.54	-2605.18	-2600.68	-2460.94	-2256.34
		-2971.54	-3151.86	-2613.73	-2327.1	-2299.78	-2753.06	-2257.87	-2620.71	-2677.32	-2288	-2437.76	-2351	-2360.01	-2380.14	-2093.2	-2342.97	-2638.11	-2403.62	-2250.5	-2288.45	-2509.91	-2610.92	-2608.92	-2458.4	-2260.53
		-2979.08	-3138.8	-2604.4	-2330.87	-2282.33	-2765.02	-2277.43	-2628.25	-2681.67	-2308.13	-2451.19	-2368.87	-2366.27	-2387.12	-2095.64	-2343.34	-2640.01	-2415.43	-2254.42	-2290.65	-2521.31	-2618.56	-2626.2	-2460.55	-2270.7
		-3000.37	-3128.24	-2603.05	-2339.62	-2276.11	-2781.69	-2305.95	-2638.47	-2687.31	-2335.95	-2470.76	-2392.81	-2378.78	-2397.39	-2103.94	-2348.16	-2646.62	-2434.31	-2264.47	-2297.98	-2535.27	-2629.32	-2653.55	-2468.17	-2287.31
		-3035.06	-3122.46	-2610.16	-2353.71	-2281.2	-2803.04	-2343.54	-2652.19	-2695.1	-2371.16	-2496.83	-2422.69	-2398.15	-2411.82	-2118.23	-2358.18	-2658.26	-2460.42	-2280.61	-2311.01	-2552.86	-2643.87	-2691.07	-2481.45	-2310.18
		-3082.01	-3122.99	-2625.53	-2372.82	-2296.7	-2828.51	-2389.46	-2669.56	-2705.6	-2412.79	-2529.02	-2457.61	-2424.02	-2430.52	-2138.01	-2373.33	-2674.58	-2493.1	-2302.09	-2329.71	-2574.52	-2662.23	-2737.93	-2500.06	-2338.63
		-3139.64	-3130.63	-2648.47	-2396.17	-2321.19	-2857.15	-2442.2	-2690.25	-2719.2	-2459.49	-2566.34	-2496.23	-2455.34	-2453.09	-2162.41	-2392.94	-2694.74	-2531.14	-2327.76	-2353.63	-2600.19	-2683.94	-2792.66	-2523.36	-2371.63
		-3206.18	-3145.55	-2677.9	-2422.8	-2353.07	-2887.83	-2499.72	-2713.78	-2736.1	-2509.8	-2607.51	-2537.04	-2490.78	-2478.93	-2190.47	-2416.07	-2717.76	-2573.19	-2356.37	-2382.02	-2629.44	-2708.38	-2853.4	-2550.64	-2408.05
		-3279.9	-3167.48	-2712.63	-2451.97	-2390.9	-2919.55	-2559.86	-2739.79	-2756.43	-2562.37	-2651.21	-2578.73	-2529.13	-2507.51	-2221.37	-2441.81	-2742.82	-2618.08	-2386.94	-2414.1	-2661.75	-2735	-2918.21	-2581.28	-2446.86
		-3359.08	-3195.9	-2751.56	-2483.24	-2433.55	-2951.64	-2620.74	-2768.16	-2780.18	-2616.22	-2696.42	-2620.46	-2569.53	-2538.55	-2254.66	-2469.58	-2769.43	-2665.03	-2418.9	-2449.22	-2696.65	-2763.56	-2985.4	-2614.93	-2487.27
		-3433.09	-3231.66	-2791.68	-2516.01	-2479.01	-2977.74	-2672.48	-2798.92	-2807.13	-2664.71	-2736.55	-2656.93	-2610.26	-2572.37	-2289.61	-2499.24	-2796.19	-2710.52	-2449.66	-2485.65	-2731.55	-2794.32	-3046.52	-2650.37	-2524.29
		-3485.2	-3250.06	-2815.73	-2534.71	-2509.42	-2987.85	-2707.12	-2814.59	-2819.13	-2696.79	-2760.54	-2677.86	-2635.62	-2591.64	-2311.47	-2515.09	-2807.98	-2739.82	-2466.6	-2507.84	-2751.07	-2809.89	-3088.32	-2671.06	-2546.62
		-3529.36	-3261.64	-2833.62	-2547.88	-2534.37	-2991.45	-2735.31	-2824.27	-2825.11	-2722.67	-2778.36	-2692.8	-2655.14	-2605.29	-2328.32	-2525.5	-2813.73	-2763.05	-2478.22	-2524.52	-2764.55	-2819.44	-3122.97	-2686.01	-2563.31
		-3570.85	-3271.17	-2849.62	-2559.39	-2557.76	-2992.71	-2761.31	-2832.13	-2829.19	-2746.54	-2794.1	-2705.76	-2672.96	-2617.3	-2343.69	-2534.29	-2817.57	-2784.43	-2488.2	-2539.53	-2776.1	-2827.18	-3155.33	-2699.18	-2578.14
		-3611.24	-3280.28	-2865.11	-2570.53	-2580.8	-2993.08	-2786.48	-2839.59	-2832.8	-2769.71	-2809.09	-2718.1	-2690.44	-2629.05	-2358.74	-2542.78	-2820.92	-2805.31	-2497.72	-2554.14	-2787.1	-2834.57	-3186.91	-2711.89	-2592.32
		-3650.94	-3289.51	-2880.51	-2581.76	-2603.8	-2993.09	-2811.23	-2847.12	-2836.47	-2792.58	-2823.77	-2730.26	-2708.01	-2640.95	-2373.84	-2551.41	-2824.3	-2826.07	-2507.18	-2568.74	-2798.02	-2842.12	-3218.14	-2724.59	-2606.27
		-3689.9	-3298.9	-2895.86	-2593.1	-2626.7	-2992.85	-2835.57	-2854.79	-2840.25	-2815.15	-2838.14	-2742.26	-2725.67	-2653.04	-2388.98	-2560.23	-2827.78	-2846.73	-2516.6	-2583.37	-2808.91	-2849.87	-3248.99	-2737.3	-2620.01
		-3727.79	-3308.23	-2910.92	-2604.37	-2649.25	-2992.23	-2859.3	-2862.41	-2844	-2837.21	-2852.02	-2753.92	-2743.2	-2665.11	-2403.99	-2569.05	-2831.2	-2867.03	-2525.8	-2597.84	-2819.59	-2857.65	-3279.18	-2749.82	-2633.35
		-3764.15	-3317.11	-2925.35	-2615.26	-2671.08	-2990.94	-2882.06	-2869.64	-2847.39	-2858.4	-2865.07	-2764.92	-2760.23	-2676.81	-2418.55	-2577.57	-2834.25	-2886.61	-2534.46	-2611.82	-2829.73	-2865.12	-3308.3	-2761.85	-2645.99
		-3798.42	-3325.04	-2938.7	-2625.38	-2691.75	-2988.61	-2903.41	-2876.08	-2850.01	-2878.3	-2876.89	-2774.86	-2776.33	-2687.72	-2432.31	-2585.4	-2836.54	-2905.03	-2542.22	-2624.93	-2838.92	-2871.85	-3335.83	-2772.97	-2657.55
		-3829.98	-3331.48	-2950.47	-2634.28	-2710.79	-2984.78	-2922.89	-2881.23	-2851.41	-2896.43	-2887	-2783.27	-2791.01	-2697.38	-2444.85	-2592.09	-2837.59	-2921.79	-2548.65	-2636.71	-2846.69	-2877.35	-3361.2	-2782.73	-2667.62
		-3858.19	-3335.79	-2960.14	-2641.46	-2727.71	-2978.94	-2939.98	-2884.57	-2851.05	-2912.28	-2894.91	-2789.66	-2803.74	-2705.28	-2455.7	-2597.16	-2836.88	-2936.36	-2553.29	-2646.69	-2852.52	-2881.07	-3383.83	-2790.62	-2675.71

## Sheet: Figure 2d
Figure 2e
	Tm (℃)
	AMA1 DI-DII	AMA1 DI-DII-RON2L complex	SBD1 immunogen	Insertion fusion immunogen 2	Insertion fusion immunogen 3
	51.5523	62.4942	73.2902	74.1655	73.4361
	51.6982	62.6401	73.2902	74.3114	73.7279
	51.8441	62.9319	73.4361	74.6032	74.1655
	52.1359	62.786	73.582	74.4573	73.8738
	52.4277	63.8072	73.7279	73.4361	74.1655

## Sheet: Figure 3a
Figure 3a
		AMA1 DI-DII-14I-1 (1)																	AMA1 DI-DII-14I-1 (2)																	AMA1 DI-DII-14I-1 (3)
		Binding (nm)																	Binding (nm)																	Binding (nm)
		Data	Fit	Data	Fit	Data	Fit	Data	Fit	Data	Fit	Data	Fit	Data	Fit				Data	Fit	Data	Fit	Data	Fit	Data	Fit	Data	Fit	Data	Fit	Data	Fit				Data	Fit	Data	Fit	Data	Fit	Data	Fit	Data	Fit	Data	Fit	Data	Fit
	Concentration (nM)	200 nM	200 nM	100 nM	100 nM	50 nM	50 nM	25 nM	25 nM	12.5 nM	12.5 nM	6.25 nM	6.25 nM	3.13 nM	3.13 nM			Concentration (nM)	200 nM	200 nM	100 nM	100 nM	50 nM	50 nM	25 nM	25 nM	12.5 nM	12.5 nM	6.25 nM	6.25 nM	3.13 nM	3.13 nM			Concentration (nM)	200 nM	200 nM	100 nM	100 nM	50 nM	50 nM	25 nM	25 nM	12.5 nM	12.5 nM	6.25 nM	6.25 nM	3.13 nM	3.13 nM
	Time (Sec.)																	Time (Sec.)																	Time (Sec.)
	0	0.00709256	0	0.00452013	0	0.00489455	0	0.00274216	0	0.00144544	0	-0.0097139	0	0.00084813	0			0	0.0135234	0	0.0107881	0	0.00913558	0	0.00960432	0	0.00910951	0	0.00158935	0	0.00134056	0			0	0.0158984	0	0.0150659	0	0.0161531	0	0.0147724	0	0.00964654	0	0.00812002	0	0.00557389	0
	0.2	0.00803864	0.00084576	0.00453229	0.00036995	0.00462688	0.00015568	0.00291609	8.363e-05	0.00174372	4.417e-05	-0.0095964	0	0.00086414	1.391e-05			0.2	0.0128751	0.00085907	0.0103479	0.00036192	0.0085556	0.00016099	0.00967527	9.574e-05	0.00854295	4.93e-05	0.00179428	1.683e-05	0.00069037	1.121e-05			0.2	0.0155079	0.00090737	0.0146053	0.00040663	0.015239	0.0001835	0.0147286	9.789e-05	0.00910453	5.362e-05	0.0078065	2.587e-05	0.00547658	2.26e-05
	0.4	0.00866981	0.00168887	0.0042031	0.00073916	0.00419416	0.00031113	0.00264759	0.00016716	0.00159557	8.83e-05	-0.0098144	0	0.00015585	2.781e-05			0.4	0.0124513	0.00171538	0.0102572	0.00072309	0.00804924	0.00032175	0.00974887	0.00019136	0.00802093	9.855e-05	0.00183021	3.364e-05	0.00023139	2.241e-05			0.4	0.0158095	0.00181166	0.0147631	0.0008124	0.0147946	0.00036672	0.014972	0.00019567	0.00919021	0.00010719	0.00765193	5.172e-05	0.00550182	4.519e-05
	0.6	0.00930538	0.00252933	0.00457979	0.00110761	0.00427961	0.00046636	0.00293165	0.00025059	0.00195266	0.00013239	-0.0093831	0	0.0001142	4.17e-05			0.6	0.0118883	0.00256891	0.0102651	0.00108353	0.00740253	0.00048227	0.00972209	0.00028688	0.00734376	0.00014775	0.00165073	5.043e-05	-0.0002058	3.36e-05			0.6	0.0162506	0.00271286	0.0148423	0.00121729	0.0147386	0.00054966	0.0153166	0.00029333	0.00929786	0.00016071	0.00754802	7.754e-05	0.00586004	6.775e-05
	0.8	0.00997645	0.00336714	0.0049288	0.00147532	0.00442539	0.00062136	0.00303004	0.00033392	0.00216819	0.00017642	-0.0091599	0	0.000187	5.557e-05			0.8	0.0123981	0.0034197	0.0108633	0.00144323	0.00747972	0.00064256	0.0101292	0.00038229	0.00702281	0.0001969	0.00208088	6.721e-05	-0.000318	4.478e-05			0.8	0.016405	0.003611	0.0148249	0.00162132	0.0143652	0.00073233	0.0152759	0.00039087	0.0088541	0.00021416	0.00727906	0.00010334	0.00567133	9.029e-05
	1	0.0107391	0.00420232	0.00521929	0.00184229	0.00440651	0.00077613	0.00309697	0.00041715	0.00246835	0.00022041	-0.0090362	0	0.00033506	6.943e-05			1	0.0122605	0.00426773	0.0108825	0.0018022	0.00700658	0.00080262	0.0100938	0.00047758	0.00637079	0.000246	0.00160627	8.397e-05	-0.0011253	5.594e-05			1	0.0169066	0.00450609	0.0153561	0.00202449	0.0145264	0.00091472	0.0154802	0.00048829	0.00894251	0.00026757	0.0076334	0.00012912	0.00617674	0.00011281
	1.2	0.0112978	0.00503488	0.00546902	0.00220851	0.00433371	0.00093067	0.00275311	0.00050028	0.00261615	0.00026436	-0.0088724	0	0.00027578	8.328e-05			1.2	0.0124369	0.00511303	0.0113044	0.00216043	0.00680775	0.00096244	0.0103125	0.00057277	0.00594889	0.00029505	0.00144092	0.00010072	-0.0014569	6.71e-05			1.2	0.0173982	0.00539813	0.0157898	0.00242679	0.0144334	0.00109684	0.0154574	0.0005856	0.00903256	0.00032091	0.00724203	0.00015487	0.00602672	0.00013531
	1.4	0.0120601	0.00586482	0.0059078	0.00257399	0.00489804	0.00108499	0.00301784	0.00058332	0.00316127	0.00030826	-0.0082162	0	0.00075869	9.712e-05			1.4	0.0127227	0.0059556	0.0113105	0.00251793	0.00661556	0.00112204	0.0101226	0.00066785	0.0051395	0.00034405	0.00083215	0.00011745	-0.0022792	7.825e-05			1.4	0.0183638	0.00628713	0.0159278	0.00282823	0.0145727	0.00127868	0.0156109	0.0006828	0.00912905	0.00037421	0.00710251	0.00018059	0.00623719	0.00015779
	1.6	0.0125312	0.00669215	0.00624058	0.00293873	0.00540377	0.00123908	0.00272348	0.00066626	0.00327796	0.00035211	-0.0077788	0	0.00093756	0.00011094			1.6	0.0136331	0.00679544	0.0118713	0.0028747	0.00687221	0.0012814	0.0104351	0.00076281	0.00522094	0.00039301	0.00052699	0.00013417	-0.0021936	8.939e-05			1.6	0.0186433	0.00717311	0.0155895	0.00322881	0.0140129	0.00146024	0.0154325	0.00077987	0.00888468	0.00042744	0.0067812	0.00020629	0.00594367	0.00018025
	1.8	0.0134883	0.00751689	0.00651457	0.00330273	0.00551918	0.00139294	0.00275595	0.00074909	0.00340411	0.00039592	-0.0078006	0	0.00082096	0.00012475			1.8	0.0142027	0.00763258	0.0120177	0.00323074	0.00680992	0.00144053	0.0106512	0.00085767	0.00544526	0.00044191	0.00011503	0.00015087	-0.002463	0.00010052			1.8	0.019639	0.00805607	0.0162328	0.00362853	0.0138106	0.00164154	0.0156792	0.00087684	0.00865344	0.00048062	0.00669983	0.00023197	0.00566998	0.00020269
	2	0.0142659	0.00833903	0.00682458	0.00366599	0.00565472	0.00154658	0.00314699	0.00083183	0.00349797	0.00043968	-0.0076672	0	0.00111658	0.00013854			2	0.0151835	0.00846702	0.0122515	0.00358606	0.00675043	0.00159943	0.0104354	0.00095242	0.00546907	0.00049077	-0.0002624	0.00016756	-0.0024604	0.00011164			2	0.020184	0.00893603	0.0166206	0.0040274	0.0137281	0.00182256	0.0154844	0.00097368	0.00835651	0.00053375	0.00654242	0.00025762	0.00495573	0.00022511
	2.2	0.0151536	0.00915859	0.00732853	0.00402852	0.00614698	0.00169999	0.00350003	0.00091448	0.00362201	0.00048339	-0.0075776	0	0.001693	0.00015233			2.2	0.016014	0.00929876	0.0126339	0.00394065	0.00703179	0.0017581	0.0106369	0.00104706	0.00547082	0.00053957	-0.000674	0.00018423	-0.0023163	0.00012275			2.2	0.0208461	0.009813	0.0174865	0.00442542	0.014058	0.00200331	0.0154161	0.00107041	0.00876246	0.00058682	0.00648626	0.00028325	0.00466334	0.00024751
	2.4	0.0157894	0.00997557	0.00775473	0.00439032	0.00602757	0.00185318	0.0035953	0.00099702	0.00330578	0.00052706	-0.0073537	0	0.0020185	0.00016609			2.4	0.0177048	0.0101278	0.0136512	0.00429451	0.00760821	0.00191654	0.0110055	0.00114159	0.00569692	0.00058833	-0.0003319	0.00020088	-0.001701	0.00013385			2.4	0.0213903	0.010687	0.0182834	0.00482258	0.014451	0.00218378	0.0158953	0.00116703	0.00945994	0.00063984	0.00657956	0.00030885	0.00476029	0.00026989
	2.6	0.0170729	0.01079	0.00872768	0.00475138	0.00679922	0.00200615	0.00445831	0.00107946	0.00383013	0.00057068	-0.0066915	0	0.00260133	0.00017985			2.6	0.0182718	0.0109542	0.0141823	0.00464765	0.00790171	0.00207475	0.0110504	0.00123601	0.00573387	0.00063704	-0.0004107	0.00021752	-0.001592	0.00014494			2.6	0.0220876	0.011558	0.0186413	0.00521889	0.0150392	0.00236398	0.0156608	0.00126353	0.00961486	0.0006928	0.00656042	0.00033443	0.00432902	0.00029224
	2.8	0.0179776	0.0116018	0.00905981	0.00511171	0.00658866	0.00215889	0.00475312	0.00116181	0.00338091	0.00061426	-0.0066609	0	0.0026866	0.0001936			2.8	0.0197252	0.0117779	0.0151555	0.00500007	0.00830394	0.00223273	0.0113046	0.00133032	0.00607046	0.0006857	-0.0003646	0.00023414	-0.0009282	0.00015602			2.8	0.0235222	0.012426	0.0194308	0.00561435	0.0155283	0.00254391	0.0156183	0.00135991	0.0101961	0.00074571	0.00678123	0.00035998	0.00434998	0.00031458
	3	0.0187015	0.0124111	0.00973274	0.00547131	0.00654465	0.00231141	0.00528697	0.00124406	0.00323783	0.00065779	-0.0070257	0	0.00272497	0.00020733			3	0.0203275	0.012599	0.015837	0.00535177	0.00870295	0.00239049	0.0115708	0.00142452	0.00667594	0.00073431	-0.0003309	0.00025075	-0.0002193	0.00016709			3	0.0247186	0.0132911	0.0198857	0.00600897	0.0161616	0.00272357	0.0160342	0.00145618	0.0105712	0.00079856	0.00711764	0.00038551	0.00447935	0.00033689
	3.2	0.0201666	0.0132179	0.0109235	0.00583019	0.00759651	0.0024637	0.00611414	0.00132622	0.00379635	0.00070128	-0.006406	0	0.0031224	0.00022104			3.2	0.0211729	0.0134174	0.0165264	0.00570276	0.00900157	0.00254801	0.0118417	0.00151862	0.00716107	0.00078287	-0.0001773	0.00026735	-1.165e-05	0.00017815			3.2	0.0255097	0.0141533	0.0202865	0.00640275	0.0162206	0.00290296	0.0159079	0.00155234	0.0106684	0.00085136	0.0071784	0.00041102	0.00437384	0.00035919
	3.4	0.0211766	0.0140221	0.0117414	0.00618834	0.00786894	0.00261577	0.00622507	0.00140827	0.0040579	0.00074472	-0.0063219	0	0.0033269	0.00023475			3.4	0.0218052	0.0142331	0.0169021	0.00605302	0.00937348	0.0027053	0.012097	0.00161261	0.00754028	0.00083138	0.0003978	0.00028392	0.0007174	0.0001892			3.4	0.026004	0.0150125	0.0208137	0.00679568	0.0162881	0.00308208	0.0162429	0.00164838	0.0111359	0.0009041	0.00758693	0.0004365	0.00454524	0.00038147
	3.6	0.0221099	0.0148238	0.012059	0.00654576	0.00832162	0.00276762	0.00646343	0.00149023	0.00428743	0.00078812	-0.0063342	0	0.00279717	0.00024844			3.6	0.0221761	0.0150462	0.0173995	0.00640257	0.00949515	0.00286237	0.0119451	0.00170648	0.00754855	0.00087984	0.00011627	0.00030048	0.00060611	0.00020023			3.6	0.0269768	0.0158688	0.0212792	0.00718776	0.0166861	0.00326092	0.0162437	0.00174431	0.0114821	0.00095679	0.00782728	0.00046195	0.00503395	0.00040372
	3.8	0.0230699	0.015623	0.012064	0.00690246	0.00895954	0.00291924	0.00705362	0.00157209	0.00443264	0.00083147	-0.0063632	0	0.00259274	0.00026212			3.8	0.0233167	0.0158567	0.0181994	0.0067514	0.0101741	0.00301921	0.0124517	0.00180025	0.00848643	0.00092826	0.0011395	0.00031703	0.00100167	0.00021126			3.8	0.0278035	0.0167221	0.0216034	0.00757901	0.0164601	0.0034395	0.0167947	0.00184012	0.011563	0.00100943	0.00797719	0.00048738	0.00521311	0.00042595
	4	0.0234243	0.0164197	0.0124079	0.00725843	0.00894427	0.00307065	0.00741764	0.00165386	0.00425252	0.00087478	-0.006684	0	0.00211024	0.00027579			4	0.0243018	0.0166646	0.019023	0.00709953	0.0106304	0.00317582	0.0128282	0.00189391	0.00913872	0.00097662	0.00237417	0.00033356	0.00141015	0.00022229			4	0.028242	0.0175726	0.0219432	0.00796943	0.0164878	0.00361781	0.0167385	0.00193582	0.0118066	0.00106201	0.00798401	0.00051279	0.0056975	0.00044817
	4.2	0.0240565	0.0172138	0.0119021	0.00761369	0.00850435	0.00322183	0.00708811	0.00173552	0.00392323	0.00091804	-0.007443	0	0.00135155	0.00028944			4.2	0.0249509	0.0174699	0.0199957	0.00744694	0.0110004	0.00333221	0.0129641	0.00198747	0.00939836	0.00102494	0.0031661	0.00035008	0.00159042	0.0002333			4.2	0.0289461	0.0184202	0.0229027	0.008359	0.0170957	0.00379585	0.0174126	0.0020314	0.0125989	0.00111453	0.00889178	0.00053817	0.00637844	0.00047036
	4.4	0.0243873	0.0180055	0.0119231	0.00796822	0.00829114	0.00337279	0.00707108	0.00181709	0.00379869	0.00096125	-0.0078626	0	0.00103637	0.00030308			4.4	0.0258757	0.0182726	0.0210612	0.00779364	0.0114584	0.00348837	0.01308	0.00208091	0.00987291	0.00107321	0.00342251	0.00036658	0.00156562	0.0002443			4.4	0.0303351	0.0192649	0.0239829	0.00874775	0.0181968	0.00397362	0.0178135	0.00212687	0.0131366	0.001167	0.00958562	0.00056353	0.00708252	0.00049253
	4.6	0.0248686	0.0187947	0.0126324	0.00832204	0.00850935	0.00352352	0.00721882	0.00189857	0.00402923	0.00100442	-0.0076531	0	0.00094388	0.00031671			4.6	0.0261024	0.0190727	0.0215965	0.00813963	0.0114817	0.0036443	0.0127677	0.00217425	0.00979374	0.00112143	0.00372079	0.00038306	0.00139072	0.00025529			4.6	0.0310354	0.0201067	0.0245515	0.00913566	0.0187453	0.00415112	0.0182961	0.00222222	0.0131666	0.00121942	0.0100645	0.00058887	0.00785026	0.00051469
	4.8	0.025331	0.0195814	0.0124959	0.00867514	0.00855737	0.00367404	0.00686635	0.00197994	0.00387126	0.00104754	-0.0082732	0	0.00055069	0.00033032			4.8	0.0273182	0.0198702	0.0224189	0.00848492	0.012151	0.0038	0.0131232	0.00226748	0.0100623	0.0011696	0.00413265	0.00039953	0.00120865	0.00026627			4.8	0.0317292	0.0209456	0.0249793	0.00952274	0.0192055	0.00432835	0.0183102	0.00231747	0.0127028	0.00127178	0.0105191	0.00061418	0.00783637	0.00053682
	5	0.025843	0.0203656	0.0125447	0.00902753	0.00871911	0.00382434	0.00647652	0.00206122	0.00402735	0.00109062	-0.0084376	0	0.00034311	0.00034393			5	0.0273036	0.0206651	0.0221246	0.0088295	0.0119155	0.00395548	0.0123535	0.0023606	0.00967735	0.00121773	0.00378581	0.00041599	0.00034809	0.00027724			5	0.032679	0.0217817	0.0255877	0.00990899	0.0197634	0.00450532	0.0183555	0.00241259	0.0128643	0.00132409	0.0109885	0.00063946	0.00821819	0.00055893
	5.2	0.0265511	0.0211474	0.0132295	0.0093792	0.00931555	0.00397441	0.0066801	0.00214241	0.0042466	0.00113366	-0.0083155	0	0.00037887	0.00035752			5.2	0.0281194	0.0214575	0.0224953	0.00917338	0.0121817	0.00411074	0.0123804	0.00245362	0.0096596	0.0012658	0.00387886	0.00043243	0.00025999	0.0002882			5.2	0.0335353	0.022615	0.0255718	0.0102944	0.0197602	0.00468202	0.0185025	0.00250761	0.0126387	0.00137634	0.0105505	0.00066473	0.00799144	0.00058102
	5.4	0.027018	0.0219267	0.0134851	0.00973016	0.00976446	0.00412427	0.00712078	0.0022235	0.00447498	0.00117665	-0.0081581	0	0.00038513	0.00037109			5.4	0.0285396	0.0222473	0.0223276	0.00951655	0.0120678	0.00426577	0.0118332	0.00254653	0.00893712	0.00131383	0.00297218	0.00044885	-0.0004396	0.00029915			5.4	0.0345065	0.0234454	0.0253337	0.010679	0.0197546	0.00485845	0.0187559	0.00260251	0.0124608	0.00142854	0.0106609	0.00068996	0.00847029	0.0006031
	5.6	0.0279422	0.0227035	0.0140713	0.0100804	0.0102361	0.00427391	0.00705959	0.00230449	0.00481839	0.00121959	-0.0083306	0	0.00026962	0.00038466			5.6	0.0294877	0.0230345	0.0223259	0.00985902	0.0120978	0.00442057	0.0119999	0.00263933	0.00923641	0.00136181	0.0029797	0.00046526	-0.0002261	0.00031009			5.6	0.0346356	0.024273	0.0251404	0.0110628	0.019173	0.00503462	0.0184145	0.0026973	0.0116651	0.00148069	0.0101649	0.00071518	0.00783247	0.00062515
	5.8	0.0294907	0.023478	0.0146334	0.01043	0.0104905	0.00442332	0.00797443	0.00238538	0.0052913	0.00126249	-0.0083226	0	0.00060507	0.00039821			5.8	0.029886	0.0238192	0.0220632	0.0102008	0.01162	0.00457515	0.0118798	0.00273202	0.00885319	0.00140974	0.00273828	0.00048165	-0.0006386	0.00032102			5.8	0.0357067	0.0250978	0.0259379	0.0114457	0.019948	0.00521052	0.0188312	0.00279197	0.0118412	0.00153278	0.0102591	0.00074037	0.00802688	0.00064718
	6	0.0304058	0.0242499	0.015139	0.0107788	0.0108087	0.00457252	0.00854352	0.00246618	0.00542771	0.00130535	-0.0079011	0	0.00124665	0.00041175			6	0.0310821	0.0246014	0.0221531	0.0105419	0.011651	0.00472951	0.0117858	0.00282461	0.00848382	0.00145762	0.00282628	0.00049803	-0.0004551	0.00033195			6	0.0358548	0.0259197	0.025999	0.0118279	0.0203232	0.00538616	0.0188866	0.00288654	0.0118034	0.00158482	0.00991222	0.00076553	0.00779957	0.00066919
	6.2	0.0314963	0.0250195	0.0161875	0.0111269	0.0111569	0.0047215	0.00876555	0.00254689	0.00590114	0.00134816	-0.0075027	0	0.00182814	0.00042527			6.2	0.0320481	0.0253811	0.0223656	0.0108822	0.0121747	0.00488364	0.0122496	0.00291709	0.00842572	0.00150546	0.00276878	0.00051439	-0.0003319	0.00034286			6.2	0.0365453	0.0267389	0.026669	0.0122092	0.0207697	0.00556153	0.019186	0.00298099	0.0124925	0.00163681	0.00964911	0.00079067	0.00808251	0.00069118
	6.4	0.0323424	0.0257867	0.0172499	0.0114743	0.0114118	0.00487026	0.00907937	0.0026275	0.00628518	0.00139092	-0.0070642	0	0.00212134	0.00043878			6.4	0.0337056	0.0261582	0.0228862	0.0112219	0.0125685	0.00503755	0.0124516	0.00300946	0.00844177	0.00155324	0.00277579	0.00053074	-0.0001798	0.00035376			6.4	0.0372735	0.0275553	0.0269845	0.0125897	0.0213281	0.00573664	0.0195307	0.00307532	0.0125335	0.00168874	0.00947105	0.00081579	0.00800674	0.00071315
	6.6	0.0337384	0.0265514	0.0180151	0.0118211	0.0121026	0.00501881	0.00918307	0.00270801	0.00687684	0.00143364	-0.0065105	0	0.00236099	0.00045228			6.6	0.0342814	0.0269328	0.0235551	0.0115609	0.013121	0.00519124	0.0127227	0.00310173	0.00878678	0.00160098	0.00249039	0.00054707	-0.0003763	0.00036465			6.6	0.0379931	0.0283689	0.0275743	0.0129694	0.0214317	0.00591148	0.0193899	0.00316955	0.0126663	0.00174061	0.00920539	0.00084089	0.00766025	0.0007351
	6.8	0.034548	0.0273137	0.0184382	0.0121671	0.0122433	0.00516713	0.00923015	0.00278843	0.00710854	0.00147632	-0.006734	0	0.0027248	0.00046577			6.8	0.0352642	0.027705	0.0242044	0.0118992	0.0132505	0.0053447	0.0130841	0.00319389	0.00927372	0.00164867	0.00211966	0.00056339	-0.0003572	0.00037554			6.8	0.0389963	0.0291797	0.0277554	0.0133483	0.0216957	0.00608606	0.019619	0.00326366	0.0131918	0.00179244	0.00890059	0.00086596	0.00775363	0.00075703
	7	0.0358419	0.0280736	0.0191599	0.0125124	0.0130045	0.00531524	0.00961758	0.00286875	0.00752129	0.00151895	-0.0065584	0	0.00306011	0.00047925			7	0.0359707	0.0284746	0.0242694	0.0122368	0.0134945	0.00549794	0.0132095	0.00328594	0.00939862	0.00169631	0.00200669	0.00057969	-0.0002491	0.00038641			7	0.0392794	0.0299878	0.0283533	0.0137263	0.0214099	0.00626037	0.0198214	0.00335766	0.0134156	0.00184421	0.0087555	0.000891	0.00759338	0.00077894
	7.2	0.036769	0.0288312	0.0199226	0.012857	0.013389	0.00546313	0.00974809	0.00294897	0.0080687	0.00156153	-0.0057361	0	0.00312811	0.00049271			7.2	0.03656	0.0292418	0.0242791	0.0125737	0.0133252	0.00565096	0.0133807	0.00337789	0.00907545	0.00174391	0.00167407	0.00059598	-0.00039	0.00039727			7.2	0.0396796	0.0307931	0.028654	0.0141036	0.0212004	0.00643442	0.0196064	0.00345155	0.013611	0.00189592	0.00879981	0.00091602	0.00735032	0.00080084
	7.4	0.037382	0.0295863	0.0204399	0.0132009	0.0131413	0.00561081	0.00975609	0.00302911	0.0081221	0.00160408	-0.0055322	0	0.00282613	0.00050616			7.4	0.03725	0.0300064	0.024547	0.01291	0.0138116	0.00580376	0.0136306	0.00346974	0.0091171	0.00179146	0.00178053	0.00061225	0.00028223	0.00040813			7.4	0.0400617	0.0315957	0.0292373	0.01448	0.021118	0.00660821	0.0202266	0.00354532	0.0142525	0.00194759	0.00909671	0.00094102	0.00739284	0.00082271
	7.6	0.0381614	0.0303391	0.0208435	0.0135441	0.0133656	0.00575827	0.00989863	0.00310914	0.00804925	0.00164657	-0.0055515	0	0.00270899	0.0005196			7.6	0.0380598	0.0307686	0.0250753	0.0132455	0.0142342	0.00595633	0.0140612	0.00356147	0.00904837	0.00183895	0.00140747	0.0006285	0.00028025	0.00041897			7.6	0.0408618	0.0323956	0.0298724	0.0148557	0.021451	0.00678174	0.0204624	0.00363899	0.0146715	0.0019992	0.0089657	0.00096599	0.00757821	0.00084456
	7.8	0.0386714	0.0310896	0.0208722	0.0138867	0.0133356	0.00590551	0.00981493	0.00318908	0.00771056	0.00168903	-0.0059164	0	0.00251349	0.00053302			7.8	0.0389914	0.0315284	0.025172	0.0135804	0.0145641	0.00610868	0.0140889	0.0036531	0.0089963	0.00188641	0.00161034	0.00064475	0.00026054	0.00042981			7.8	0.0416724	0.0331927	0.0298702	0.0152305	0.0214047	0.00695501	0.0203092	0.00373254	0.0146089	0.00205075	0.00864481	0.00099094	0.00754778	0.00086639
	8	0.0389576	0.0318376	0.0210849	0.0142285	0.012557	0.00605253	0.00932469	0.00326893	0.00744661	0.00173144	-0.0063474	0	0.00196462	0.00054643			8	0.0392385	0.0322857	0.0255682	0.0139145	0.0143345	0.00626082	0.0140956	0.00374463	0.0085047	0.00193381	0.00127604	0.00066097	-0.0001145	0.00044063			8	0.0422234	0.0339872	0.0303783	0.0156046	0.0222212	0.00712801	0.0205423	0.00382598	0.0150974	0.00210225	0.00920556	0.00101587	0.00821653	0.0008882
	8.2	0.039448	0.0325833	0.0210668	0.0145697	0.012392	0.00619934	0.00883006	0.00334868	0.00698924	0.0017738	-0.0068522	0	0.00145332	0.00055983			8.2	0.0395365	0.0330405	0.0257163	0.014248	0.0141579	0.00641273	0.0139027	0.00383605	0.00822674	0.00198117	0.00091592	0.00067718	-0.0008001	0.00045145			8.2	0.043605	0.0347789	0.0313558	0.0159778	0.0227388	0.00730075	0.0209367	0.00391931	0.0156483	0.0021537	0.00996395	0.00104077	0.00824219	0.00090999
	8.4	0.0402057	0.0333267	0.021792	0.0149101	0.012183	0.00634594	0.0090995	0.00342834	0.00708758	0.00181612	-0.0070529	0	0.00176688	0.00057322			8.4	0.0397779	0.0337929	0.025934	0.0145808	0.0141362	0.00656442	0.0140658	0.00392736	0.00781193	0.00202847	0.00065116	0.00069338	-0.0010252	0.00046225			8.4	0.044548	0.0355679	0.0315837	0.0163502	0.0227629	0.00747324	0.0207113	0.00401253	0.0150989	0.0022051	0.0100004	0.00106565	0.00799748	0.00093176
	8.6	0.0408737	0.0340677	0.0219622	0.0152499	0.011914	0.00649232	0.00882731	0.0035079	0.00669373	0.00185839	-0.0073164	0	0.00120554	0.00058659			8.6	0.0399401	0.0345429	0.0258429	0.0149129	0.0139175	0.00671589	0.0138528	0.00401857	0.00710617	0.00207573	0.00046966	0.00070956	-0.001283	0.00047305			8.6	0.0448448	0.0363542	0.0316346	0.0167218	0.0224799	0.00764546	0.0205454	0.00410563	0.0148838	0.00225644	0.00978891	0.00109051	0.00786388	0.00095351
	8.8	0.0416561	0.0348064	0.0218467	0.0155889	0.0119159	0.00663849	0.00864347	0.00358737	0.00659343	0.00190063	-0.0078883	0	0.00079518	0.00059995			8.8	0.0405953	0.0352905	0.0262682	0.0152444	0.0139949	0.00686715	0.0137742	0.00410967	0.00724759	0.00212295	0.00032131	0.00072573	-0.0014922	0.00048383			8.8	0.0452811	0.0371379	0.0317379	0.0170927	0.0227667	0.00781742	0.0200638	0.00419863	0.0144463	0.00230773	0.00923145	0.00111534	0.00727397	0.00097524
	9	0.042688	0.0355428	0.0224039	0.0159273	0.0123107	0.00678444	0.00897482	0.00366675	0.00704491	0.00194281	-0.0074515	0	0.00089721	0.0006133			9	0.0411589	0.0360356	0.0263876	0.0155752	0.0140009	0.00701818	0.0135375	0.00420067	0.00689435	0.00217011	0.00021988	0.00074188	-0.0017445	0.00049461			9	0.0460751	0.0379189	0.0319484	0.0174627	0.022834	0.00798913	0.0199808	0.00429151	0.0141415	0.00235897	0.00911633	0.00114015	0.00730076	0.00099695
	9.2	0.0432831	0.0362769	0.0230218	0.016265	0.0126793	0.00693018	0.00960138	0.00374603	0.00710457	0.00198496	-0.0077048	0	0.00062732	0.00062664			9.2	0.0418241	0.0367784	0.0268514	0.0159053	0.014195	0.00716899	0.0137894	0.00429156	0.00684866	0.00221723	0.00011423	0.00075801	-0.0015211	0.00050538			9.2	0.0469357	0.0386972	0.0319591	0.017832	0.0227832	0.00816057	0.0199383	0.00438429	0.0139079	0.00241015	0.00875484	0.00116493	0.00726591	0.00101864
	9.4	0.0438684	0.0370086	0.0233814	0.0166021	0.0129661	0.0070757	0.00993653	0.00382521	0.00727763	0.00202706	-0.0074439	0	0.00038585	0.00063996			9.4	0.042488	0.0375187	0.0272853	0.0162347	0.014277	0.00731959	0.01372	0.00438235	0.00682552	0.0022643	-0.0003613	0.00077413	-0.0016903	0.00051614			9.4	0.0477668	0.0394729	0.0321276	0.0182005	0.0230707	0.00833175	0.0197391	0.00447695	0.0134036	0.00246128	0.00873396	0.00118969	0.00728025	0.00104031
	9.6	0.0451997	0.0377381	0.0241623	0.0169384	0.0135237	0.00722101	0.0104418	0.00390431	0.00794113	0.00206911	-0.0070533	0	0.00060187	0.00065327			9.6	0.0435885	0.0382567	0.0276209	0.0165634	0.014643	0.00746997	0.0141083	0.00447304	0.00708474	0.00231133	0.00038714	0.00079024	-0.001101	0.00052688			9.6	0.0481411	0.040246	0.0323763	0.0185681	0.0234594	0.00850268	0.0193315	0.00456951	0.0127875	0.00251236	0.00853367	0.00121443	0.00706925	0.00106196
	9.8	0.0460539	0.0384653	0.0246217	0.017274	0.0139454	0.00736611	0.0108782	0.00398331	0.00809093	0.00211112	-0.0065444	0	0.00073759	0.00066657			9.8	0.0444639	0.0389922	0.0282872	0.0168915	0.0147257	0.00762013	0.0141571	0.00456362	0.00731237	0.0023583	0.00027038	0.00080633	-0.0007366	0.00053762			9.8	0.0489438	0.0410164	0.03231	0.018935	0.0238264	0.00867335	0.0194879	0.00466195	0.012718	0.00256339	0.00845244	0.00123914	0.00752987	0.00108359
	10	0.046695	0.0391902	0.0247666	0.017609	0.0139852	0.007511	0.0108147	0.00406221	0.00794118	0.00215309	-0.0062345	0	0.00071062	0.00067985			10	0.0456534	0.0397254	0.0287466	0.0172189	0.0150439	0.00777007	0.0145611	0.00465409	0.00794492	0.00240523	0.00083786	0.0008224	-0.000395	0.00054835			10	0.0498519	0.0417842	0.0328079	0.0193011	0.0240061	0.00884376	0.0196759	0.00475428	0.0128793	0.00261436	0.00890195	0.00126383	0.0075788	0.00110521
	10.2	0.0475298	0.0399128	0.0250702	0.0179433	0.0143404	0.00765567	0.0109674	0.00414102	0.00815524	0.00219501	-0.0061964	0	0.00089406	0.00069313			10.2	0.0465878	0.0404562	0.0291923	0.0175457	0.0153857	0.00791979	0.0146234	0.00474446	0.00846685	0.00245212	0.00126032	0.00083847	-0.0004501	0.00055907			10.2	0.0507979	0.0425494	0.0328796	0.0196665	0.0239932	0.00901392	0.0195269	0.0048465	0.0126891	0.00266528	0.008869	0.00128849	0.00749897	0.0011268
	10.4	0.0486227	0.0406331	0.0254122	0.0182769	0.0151096	0.00780013	0.0115502	0.00421974	0.00839767	0.00223689	-0.0061643	0	0.0008228	0.00070639			10.4	0.0476528	0.0411847	0.0299268	0.0178717	0.0157004	0.0080693	0.0151907	0.00483473	0.00894666	0.00249895	0.00183486	0.00085451	-0.0002603	0.00056978			10.4	0.0516315	0.043312	0.0329924	0.020031	0.0242417	0.00918382	0.0194678	0.00493862	0.0125805	0.00271615	0.00923705	0.00131314	0.00761158	0.00114837
	10.6	0.0498549	0.0413512	0.0255887	0.0186099	0.0158536	0.00794438	0.0119115	0.00429837	0.00881425	0.00227873	-0.0057959	0	0.00139426	0.00071964			10.6	0.0483204	0.0419108	0.0307825	0.0181971	0.0161918	0.00821859	0.015553	0.00492489	0.00998072	0.00254574	0.00218012	0.00087054	2.785e-05	0.00058048			10.6	0.0523628	0.044072	0.03347	0.0203948	0.0245819	0.00935346	0.0195692	0.00503062	0.0130073	0.00276696	0.00941251	0.00133775	0.00726869	0.00116992
	10.8	0.0504318	0.042067	0.0254925	0.0189422	0.0158872	0.00808842	0.0122951	0.0043769	0.00873485	0.00232052	-0.0060438	0	0.00172921	0.00073287			10.8	0.0495831	0.0426346	0.0313865	0.0185219	0.0169846	0.00836766	0.0156665	0.00501495	0.0107202	0.00259248	0.00286427	0.00088656	0.000961	0.00059117			10.8	0.0528758	0.0448294	0.0335388	0.0207577	0.0248997	0.00952284	0.0197991	0.00512251	0.0132436	0.00281772	0.00939522	0.00136235	0.00681727	0.00119145
	11	0.0510946	0.0427806	0.025933	0.0192737	0.0160686	0.00823225	0.0125111	0.00445534	0.00879126	0.00236227	-0.0058274	0	0.00177079	0.0007461			11	0.05054	0.0433561	0.0317998	0.018846	0.0176355	0.00851652	0.0157262	0.0051049	0.0111902	0.00263918	0.00319054	0.00090256	0.00151293	0.00060185			11	0.053712	0.0455842	0.0348537	0.0211199	0.0248318	0.00969198	0.0202973	0.00521429	0.0137081	0.00286843	0.0100351	0.00138692	0.00693442	0.00121297
	11.2	0.0515729	0.0434919	0.0260896	0.0196047	0.0161488	0.00837587	0.0126833	0.00453368	0.00887696	0.00240397	-0.005387	0	0.0018814	0.00075931			11.2	0.0512609	0.0440752	0.0326325	0.0191694	0.0181141	0.00866516	0.0163054	0.00519476	0.0117599	0.00268582	0.00334108	0.00091855	0.001824	0.00061252			11.2	0.0547295	0.0463365	0.0354096	0.0214814	0.025331	0.00986085	0.020888	0.00530597	0.0139489	0.00291909	0.010814	0.00141147	0.0072953	0.00123446
	11.4	0.0519478	0.044201	0.0262118	0.0199349	0.016109	0.00851927	0.0125372	0.00461193	0.00861953	0.00244563	-0.0053929	0	0.00191472	0.00077251			11.4	0.0519126	0.0447919	0.0324236	0.0194921	0.0185024	0.00881359	0.0161311	0.0052845	0.0116994	0.00273242	0.00319439	0.00093452	0.00224367	0.00062318			11.4	0.0548866	0.0470862	0.0356387	0.021842	0.0254399	0.0100295	0.0207167	0.00539753	0.0139693	0.00296969	0.0105736	0.00143599	0.00695059	0.00125593
	11.6	0.0528847	0.0449079	0.0268218	0.0202645	0.0168447	0.00866247	0.012657	0.00469009	0.00899883	0.00248725	-0.0050496	0	0.00268363	0.00078569			11.6	0.0522978	0.0455064	0.0324999	0.0198142	0.0186554	0.0089618	0.0162203	0.00537415	0.0118686	0.00277898	0.0031797	0.00095047	0.0024508	0.00063383			11.6	0.0555143	0.0478333	0.0359382	0.0222019	0.0256134	0.0101978	0.0207528	0.00548899	0.013857	0.00302024	0.0102512	0.00146049	0.00702658	0.00127739
	11.8	0.0531967	0.0456125	0.0268011	0.0205934	0.0167874	0.00880545	0.0121964	0.00476816	0.00835516	0.00252882	-0.0054782	0	0.00258373	0.00079887			11.8	0.052414	0.0462186	0.0321546	0.0201356	0.0182943	0.0091098	0.0157483	0.00546369	0.0113517	0.00282548	0.00268865	0.00096642	0.00198024	0.00064448			11.8	0.0560944	0.0485779	0.036448	0.022561	0.0254363	0.010366	0.0205544	0.00558033	0.0137527	0.00307074	0.0103619	0.00148497	0.00716914	0.00129882
	12	0.0534559	0.0463149	0.0272596	0.0209217	0.016492	0.00894823	0.0117746	0.00484614	0.00811513	0.00257035	-0.0058692	0	0.00269151	0.00081203			12	0.0530158	0.0469285	0.0322917	0.0204564	0.0182722	0.00925758	0.0163131	0.00555312	0.0113864	0.00287194	0.00257173	0.00098234	0.00176715	0.00065511			12	0.057337	0.04932	0.0370305	0.0229194	0.0259017	0.0105338	0.0212418	0.00567157	0.0146728	0.00312119	0.0111428	0.00150943	0.00773882	0.00132024
	12.2	0.053429	0.0470151	0.0271359	0.0212493	0.0160755	0.0090908	0.0113886	0.00492402	0.00749417	0.00261184	-0.0064825	0	0.002719	0.00082518			12.2	0.0537526	0.047636	0.0324323	0.0207765	0.0184244	0.00940515	0.0162582	0.00564246	0.0110089	0.00291836	0.00262486	0.00099825	0.00159443	0.00066573			12.2	0.0584058	0.0500595	0.0376812	0.023277	0.02602	0.0107014	0.0212084	0.0057627	0.0145082	0.00317159	0.0109926	0.00153386	0.00768197	0.00134163
	12.4	0.053903	0.0477132	0.0275051	0.0215762	0.0158293	0.00923316	0.011178	0.00500181	0.00760719	0.00265328	-0.0069972	0	0.00307099	0.00083831			12.4	0.0538513	0.0483413	0.0326333	0.021096	0.0186684	0.0095525	0.0163838	0.00573169	0.0102662	0.00296472	0.00230046	0.00101415	0.001521	0.00067635			12.4	0.058866	0.0507965	0.0380929	0.0236338	0.0259006	0.0108688	0.0210839	0.00585372	0.014094	0.00322193	0.010792	0.00155826	0.00766274	0.00136301
	12.6	0.0545216	0.048409	0.0277583	0.0219025	0.0158581	0.00937531	0.0109002	0.0050795	0.00765535	0.00269468	-0.0069622	0	0.00294008	0.00085144			12.6	0.0541744	0.0490444	0.0327841	0.0214148	0.0181714	0.00969964	0.0160374	0.00582082	0.0100523	0.00301104	0.00199042	0.00103003	0.00081699	0.00068695			12.6	0.0588046	0.0515311	0.038516	0.0239898	0.0257353	0.0110359	0.0209749	0.00594463	0.0139763	0.00327222	0.0103438	0.00158265	0.00749799	0.00138436
	12.8	0.0551948	0.0491026	0.0279817	0.0222281	0.0158993	0.00951725	0.0107595	0.00515711	0.0075502	0.00273604	-0.0072102	0	0.0026184	0.00086455			12.8	0.054248	0.0497451	0.0329564	0.021733	0.0178683	0.00984657	0.0161485	0.00590984	0.00995507	0.00305732	0.00210169	0.0010459	0.00054916	0.00069755			12.8	0.0591456	0.0522631	0.0388777	0.0243451	0.0260615	0.0112027	0.020769	0.00603543	0.0135097	0.00332246	0.0100484	0.00160701	0.0071764	0.0014057
	13	0.055798	0.0497941	0.0282032	0.022553	0.016363	0.00965898	0.01083	0.00523462	0.00784523	0.00277736	-0.0069764	0	0.00275289	0.00087765			13	0.0547631	0.0504436	0.0331115	0.0220505	0.0179295	0.00999328	0.0162729	0.00599877	0.00980095	0.00310355	0.0021398	0.00106175	0.00028734	0.00070813			13	0.0600661	0.0529926	0.0391504	0.0246996	0.0265309	0.0113693	0.0207902	0.00612613	0.0133197	0.00337265	0.0102112	0.00163135	0.0071066	0.00142701
	13.2	0.0560448	0.0504834	0.0288259	0.0228773	0.016811	0.00980051	0.0108192	0.00531204	0.00775733	0.00281863	-0.0073716	0	0.00216464	0.00089074			13.2	0.0551301	0.0511398	0.0335292	0.0223674	0.0182253	0.0101398	0.0162241	0.00608759	0.00988641	0.00314973	0.0022569	0.00107759	0.00023843	0.00071871			13.2	0.0604852	0.0537197	0.0394876	0.0250534	0.0264387	0.0115356	0.0202426	0.00621671	0.0127253	0.00342278	0.0100467	0.00165566	0.00668267	0.00144831
	13.4	0.0565469	0.0511705	0.0291526	0.023201	0.0166183	0.00994182	0.010939	0.00538937	0.00757785	0.00285985	-0.0069459	0	0.0020796	0.00090381			13.4	0.0554157	0.0518338	0.0332255	0.0226836	0.0179221	0.0102861	0.015957	0.0061763	0.00959201	0.00319586	0.00168689	0.00109342	-0.0005081	0.00072928			13.4	0.060861	0.0544442	0.0396285	0.0254064	0.02641	0.0117018	0.0200785	0.00630719	0.0120337	0.00347286	0.0100673	0.00167995	0.00663902	0.00146959
	13.6	0.0572131	0.0518554	0.0295869	0.0235239	0.0167694	0.0100829	0.0112767	0.00546661	0.00800957	0.00290104	-0.0065052	0	0.00202107	0.00091687			13.6	0.0557738	0.0525255	0.033217	0.0229992	0.0179111	0.0104321	0.0156665	0.00626492	0.00899542	0.00324195	0.00152638	0.00110922	-0.0006887	0.00073983			13.6	0.0609552	0.0551663	0.0398121	0.0257587	0.0261535	0.0118676	0.0196985	0.00639756	0.0120482	0.0035229	0.0096384	0.00170422	0.00670826	0.00149085
	13.8	0.0578653	0.0525383	0.0298523	0.0238462	0.01695	0.0102238	0.0112505	0.00554376	0.00800324	0.00294218	-0.0063603	0	0.00203555	0.00092992			13.8	0.056312	0.053215	0.0335939	0.0233141	0.0178209	0.010578	0.0156265	0.00635343	0.00915823	0.00328799	0.0011375	0.00112502	-0.0011606	0.00075038			13.8	0.0618271	0.055886	0.0400285	0.0261102	0.0262619	0.0120332	0.0196942	0.00648782	0.0122038	0.00357288	0.00978365	0.00172846	0.00711017	0.00151208
	14	0.058849	0.0532189	0.0300045	0.0241679	0.0169553	0.0103645	0.0115066	0.00562081	0.00780166	0.00298328	-0.0063308	0	0.00214591	0.00094296			14	0.0568915	0.0539023	0.0340597	0.0236284	0.0183411	0.0107237	0.016213	0.00644184	0.00914931	0.00333399	0.00159431	0.0011408	-0.0014852	0.00076092			14	0.062534	0.0566032	0.0407313	0.0264609	0.026496	0.0121985	0.0197835	0.00657798	0.012494	0.0036228	0.0101367	0.00175269	0.00737709	0.0015333
	14.2	0.0597621	0.0538974	0.030221	0.0244889	0.0173896	0.010505	0.0116042	0.00569778	0.00787095	0.00302433	-0.0067532	0	0.00177801	0.00095599			14.2	0.057925	0.0545874	0.0343825	0.023942	0.0189173	0.0108691	0.0162248	0.00653015	0.00928371	0.00337994	0.00201495	0.00115656	-0.0012698	0.00077145			14.2	0.0629526	0.0573179	0.0403414	0.0268109	0.0264884	0.0123636	0.0196912	0.00666803	0.0120462	0.00367268	0.00940473	0.00177688	0.00750681	0.0015545
	14.4	0.060957	0.0545738	0.031105	0.0248093	0.0180891	0.0106453	0.012179	0.00577465	0.0084363	0.00306534	-0.0063216	0	0.00176253	0.000969			14.4	0.0591408	0.0552702	0.0354378	0.024255	0.0196315	0.0110143	0.0170006	0.00661836	0.00979427	0.00342584	0.002761	0.00117231	-0.0006942	0.00078197			14.4	0.0630526	0.0580303	0.0406327	0.0271602	0.0263966	0.0125285	0.0197899	0.00675797	0.0121895	0.0037225	0.00941395	0.00180106	0.0073767	0.00157568
	14.6	0.061866	0.0552481	0.0313633	0.025129	0.0185523	0.0107854	0.0124755	0.00585143	0.00904481	0.00310631	-0.0059224	0	0.0021553	0.000982			14.6	0.0602076	0.0559509	0.0363444	0.0245674	0.0202826	0.0111594	0.0172125	0.00670647	0.010186	0.0034717	0.00308405	0.00118805	-0.0002284	0.00079248			14.6	0.0636864	0.0587402	0.0411077	0.0275087	0.0267774	0.0126931	0.0201884	0.0068478	0.0123799	0.00377228	0.00920547	0.00182521	0.00708926	0.00159684
	14.8	0.0621977	0.0559202	0.0317212	0.0254481	0.0186912	0.0109253	0.0127804	0.00592812	0.00900932	0.00314724	-0.0057265	0	0.00165652	0.00099499			14.8	0.0611342	0.0566293	0.0368706	0.0248791	0.0207879	0.0113042	0.0169204	0.00679447	0.0101271	0.00351751	0.00357131	0.00120377	0.00017071	0.00080298			14.8	0.0646334	0.0594477	0.041313	0.0278564	0.0266484	0.0128574	0.0205344	0.00693752	0.0130053	0.003822	0.00940009	0.00184934	0.00764608	0.00161799
	15	0.0628587	0.0565903	0.0324325	0.0257665	0.0193317	0.0110649	0.0130119	0.00600472	0.00950409	0.00318812	-0.0052638	0	0.00188565	0.00100797			15	0.0613931	0.0573056	0.0372709	0.0251902	0.0205887	0.0114488	0.0173468	0.00688237	0.0103829	0.00356327	0.00342572	0.00121947	-0.0002266	0.00081347			15	0.065627	0.0601528	0.0422667	0.0282034	0.0268142	0.0130215	0.0209606	0.00702714	0.0134979	0.00387167	0.00971438	0.00187345	0.00799634	0.00163911
	15.2	0.0634144	0.0572582	0.0324891	0.0260843	0.0196723	0.0112044	0.0126256	0.00608123	0.00941574	0.00322896	-0.0051624	0	0.00171844	0.00102093			15.2	0.0620537	0.0579797	0.03785	0.0255006	0.0208827	0.0115932	0.0176303	0.00697017	0.0103759	0.00360899	0.00347548	0.00123516	-0.0001948	0.00082395			15.2	0.0655236	0.0608554	0.0420097	0.0285497	0.0264577	0.0131854	0.0205432	0.00711665	0.0131276	0.00392129	0.00900053	0.00189753	0.00765597	0.00166021
	15.4	0.0640312	0.057924	0.033353	0.0264014	0.0198301	0.0113437	0.0126622	0.00615765	0.00956613	0.00326976	-0.0048981	0	0.0016811	0.00103389			15.4	0.0625556	0.0586516	0.0373956	0.0258105	0.0206747	0.0117374	0.0173694	0.00705787	0.0104822	0.00365466	0.00302215	0.00125084	-0.0005083	0.00083443			15.4	0.0656435	0.0615557	0.0420046	0.0288952	0.0265866	0.013349	0.0202591	0.00720606	0.0131366	0.00397086	0.0086031	0.00192159	0.007473	0.00168129
	15.6	0.0649293	0.0585878	0.0340249	0.0267179	0.0206501	0.0114827	0.012617	0.00623397	0.00960862	0.00331052	-0.0044884	0	0.00193736	0.00104683			15.6	0.0630137	0.0593213	0.0372964	0.0261197	0.0203641	0.0118813	0.0173946	0.00714547	0.0103624	0.00370029	0.00277994	0.0012665	-0.0005416	0.00084489			15.6	0.0666003	0.0622536	0.0423428	0.02924	0.0267647	0.0135123	0.0206916	0.00729536	0.0135695	0.00402037	0.0084149	0.00194563	0.00750529	0.00170236
	15.8	0.0652106	0.0592494	0.034249	0.0270338	0.0203505	0.0116216	0.0123798	0.00631021	0.00884941	0.00335123	-0.0051251	0	0.00171892	0.00105976			15.8	0.0638004	0.0599889	0.0376216	0.0264282	0.0204493	0.0120251	0.0174929	0.00723297	0.00990212	0.00374587	0.00251877	0.00128215	-0.0008593	0.00085534			15.8	0.0677539	0.0629492	0.0431747	0.0295841	0.0268211	0.0136754	0.0214395	0.00738455	0.0142461	0.00406984	0.00878397	0.00196964	0.00759502	0.0017234
	16	0.0655422	0.059909	0.0348021	0.027349	0.0199238	0.0117602	0.0121659	0.00638636	0.00898137	0.0033919	-0.0054876	0	0.00173764	0.00107267			16	0.0647651	0.0606543	0.0379046	0.0267361	0.0206922	0.0121686	0.0182154	0.00732037	0.00981828	0.00379141	0.00255324	0.00129778	-0.0006249	0.00086579			16	0.068594	0.0636423	0.0430291	0.0299274	0.0271445	0.0138383	0.0219737	0.00747364	0.0143308	0.00411925	0.00878707	0.00199363	0.00743778	0.00174443
	16.2	0.0658309	0.0605665	0.0347987	0.0276636	0.0195392	0.0118987	0.0118482	0.00646241	0.00856096	0.00343253	-0.00606	0	0.00179525	0.00108558			16.2	0.0652143	0.0613175	0.0384838	0.0270434	0.0207388	0.012312	0.0180254	0.00740766	0.00945658	0.0038369	0.00227981	0.0013134	-0.0005298	0.00087622			16.2	0.0689101	0.0643332	0.043326	0.03027	0.0270808	0.0140009	0.0219424	0.00756261	0.0133426	0.00416861	0.00843045	0.0020176	0.00709661	0.00176543
	16.4	0.0660761	0.0612219	0.0355265	0.0279775	0.0198443	0.0120369	0.0117942	0.00653838	0.0088871	0.00347311	-0.0060898	0	0.00187492	0.00109847			16.4	0.0652594	0.0619787	0.0385436	0.0273501	0.0202598	0.0124551	0.0182311	0.00749486	0.00861046	0.00388234	0.00202318	0.00132901	-0.0007593	0.00088665			16.4	0.0690499	0.0650216	0.0434829	0.0306118	0.0268624	0.0141633	0.022038	0.00765149	0.013003	0.00421793	0.00833993	0.00204155	0.00643994	0.00178642
	16.6	0.0669034	0.0618753	0.0362024	0.0282908	0.0201353	0.012175	0.0122486	0.00661425	0.00909802	0.00351366	-0.0056138	0	0.00251691	0.00111135			16.6	0.0660314	0.0626377	0.0390731	0.0276561	0.0199942	0.0125981	0.0183256	0.00758196	0.00880279	0.00392774	0.00213338	0.0013446	-0.0006808	0.00089707			16.6	0.0693713	0.0657077	0.0436025	0.0309529	0.0271648	0.0143254	0.0219082	0.00774026	0.0129728	0.00426719	0.00798677	0.00206547	0.00576642	0.00180739
	16.8	0.0677827	0.0625266	0.0363635	0.0286035	0.0199671	0.0123128	0.0122614	0.00669004	0.00899421	0.00355416	-0.0055601	0	0.00271069	0.00112421			16.8	0.0664511	0.0632945	0.0392257	0.0279615	0.0199496	0.0127408	0.0185353	0.00766895	0.00897354	0.00397309	0.00214001	0.00136017	-0.0003063	0.00090747			16.8	0.0700411	0.0663915	0.0438999	0.0312933	0.0278608	0.0144873	0.021983	0.00782892	0.0129129	0.0043164	0.00809145	0.00208937	0.00571562	0.00182834
	17	0.0683362	0.0631759	0.0368522	0.0289155	0.0203748	0.0124504	0.0123336	0.00676573	0.00960511	0.00359461	-0.0051762	0	0.00340836	0.00113707			17	0.0673556	0.0639493	0.039694	0.0282663	0.0200157	0.0128833	0.0185548	0.00775584	0.00977088	0.0040184	0.00200997	0.00137573	6.6e-05	0.00091787			17	0.0709126	0.067073	0.0448262	0.0316329	0.0285261	0.014649	0.0225862	0.00791747	0.0135837	0.00436556	0.00855074	0.00211325	0.00611474	0.00184927
	17.2	0.0687967	0.0638231	0.0373028	0.0292269	0.0203596	0.0125879	0.012378	0.00684134	0.00964141	0.00363503	-0.0054755	0	0.00345842	0.00114991			17.2	0.0679642	0.0646019	0.0404058	0.0285705	0.0203473	0.0130256	0.0188102	0.00784264	0.0101118	0.00406366	0.00225175	0.00139128	8.95e-05	0.00092826			17.2	0.071697	0.0677521	0.0456681	0.0319719	0.0285853	0.0148103	0.0231095	0.00800592	0.0138187	0.00441466	0.00904221	0.0021371	0.00657518	0.00187018
	17.4	0.0689127	0.0644683	0.0371895	0.0295377	0.01965	0.0127251	0.0123467	0.00691686	0.00946853	0.0036754	-0.0053777	0	0.00359616	0.00116274			17.4	0.0680648	0.0652524	0.040108	0.028874	0.0200997	0.0131677	0.0181738	0.00792933	0.00963434	0.00410888	0.00168931	0.00140681	-0.0002336	0.00093864			17.4	0.0725568	0.0684289	0.0458264	0.0323101	0.0285926	0.0149715	0.0235969	0.00809427	0.0140982	0.00446372	0.00929372	0.00216093	0.0067648	0.00189107
	17.6	0.0694836	0.0651115	0.0372389	0.0298478	0.0196742	0.0128621	0.0122898	0.00699228	0.00965404	0.00371573	-0.0055269	0	0.00346967	0.00117556			17.6	0.0687768	0.0659008	0.0406609	0.029177	0.0206825	0.0133096	0.0183787	0.00801593	0.0099626	0.00415405	0.00180713	0.00142233	8.353e-05	0.00094901			17.6	0.0730725	0.0691034	0.0463478	0.0326475	0.0292716	0.0151324	0.0239058	0.00818251	0.0145404	0.00451273	0.00950685	0.00218474	0.00730348	0.00191194
	17.8	0.0698277	0.0657526	0.0374813	0.0301573	0.0199569	0.012999	0.0123649	0.00706762	0.00899626	0.00375602	-0.0057466	0	0.0033582	0.00118837			17.8	0.0700136	0.0665472	0.0413644	0.0294793	0.0210629	0.0134513	0.0188344	0.00810242	0.0100159	0.00419917	0.00222982	0.00143783	0.00046532	0.00095937			17.8	0.0739908	0.0697757	0.0469425	0.0329843	0.0300181	0.0152931	0.0242735	0.00827064	0.014814	0.00456168	0.0100303	0.00220852	0.00785818	0.00193279
	18	0.0705261	0.0663918	0.0378075	0.0304662	0.0200526	0.0131356	0.0127105	0.00714287	0.00895152	0.00379627	-0.0058185	0	0.00328344	0.00120116			18	0.0704371	0.0671914	0.0414922	0.029781	0.0210341	0.0135928	0.0184103	0.00818882	0.00986713	0.00424425	0.00224242	0.00145332	0.00055702	0.00096972			18	0.0746218	0.0704456	0.0472212	0.0333203	0.0304649	0.0154535	0.0245213	0.00835867	0.0152099	0.00461059	0.0101982	0.00223229	0.00807685	0.00195363
	18.2	0.0711154	0.0670289	0.0380979	0.0307745	0.0202732	0.013272	0.0124257	0.00721803	0.00902489	0.00383648	-0.0059972	0	0.00264977	0.00121395			18.2	0.0716556	0.0678336	0.0417762	0.030082	0.0210956	0.0137341	0.0181145	0.00827511	0.00998661	0.00428929	0.0025048	0.00146879	0.00056634	0.00098007			18.2	0.0753274	0.0711133	0.0468952	0.0336557	0.030679	0.0156137	0.0246072	0.00844659	0.0153837	0.00465944	0.0100421	0.00225603	0.00818604	0.00197444
	18.4	0.0716451	0.067664	0.0382957	0.0310821	0.0201157	0.0134083	0.0127591	0.0072931	0.00900165	0.00387664	-0.0060266	0	0.0022914	0.00122672			18.4	0.0722475	0.0684737	0.0421214	0.0303825	0.0212758	0.0138751	0.0180516	0.00836131	0.00982456	0.00433428	0.00274227	0.00148425	0.00048055	0.0009904			18.4	0.0758929	0.0717786	0.0472096	0.0339902	0.0307289	0.0157736	0.0243005	0.00853441	0.0156694	0.00470825	0.0105282	0.00227975	0.0079259	0.00199524
	18.6	0.0722755	0.0682972	0.0385601	0.0313892	0.0202246	0.0135443	0.0131559	0.00736808	0.00940956	0.00391676	-0.0061402	0	0.00171245	0.00123948			18.6	0.0727435	0.0691117	0.0422205	0.0306824	0.0215756	0.014016	0.0180187	0.0084474	0.00973913	0.00437922	0.00314564	0.00149969	0.00095372	0.00100072			18.6	0.0769108	0.0724418	0.0474408	0.0343241	0.0312342	0.0159333	0.0243752	0.00862213	0.0161682	0.004757	0.0108123	0.00230344	0.00812395	0.00201601
	18.8	0.0726433	0.0689283	0.039387	0.0316956	0.0203797	0.0136801	0.0135545	0.00744297	0.00948335	0.00395684	-0.006059	0	0.00119037	0.00125222			18.8	0.0735003	0.0697476	0.0426715	0.0309816	0.0220462	0.0141567	0.0183424	0.0085334	0.0101592	0.00442412	0.00347464	0.00151513	0.00078008	0.00101104			18.8	0.0779723	0.0731026	0.0479727	0.0346573	0.0315537	0.0160928	0.0243992	0.00870974	0.016917	0.0048057	0.0114181	0.00232711	0.0087594	0.00203677
	19	0.0730928	0.0695575	0.0394816	0.0320013	0.0203416	0.0138157	0.0135684	0.00751777	0.00928829	0.00399688	-0.0067347	0	0.00101544	0.00126496			19	0.073719	0.0703816	0.0423917	0.0312802	0.0221418	0.0142972	0.0184932	0.0086193	0.0105397	0.00446897	0.00344603	0.00153054	0.00052531	0.00102135			19	0.0783529	0.0737612	0.0487703	0.0349898	0.0318215	0.016252	0.0239244	0.00879724	0.0166687	0.00485436	0.0110653	0.00235076	0.00853373	0.00205751
	19.2	0.073634	0.0701846	0.0397665	0.0323065	0.0204299	0.0139512	0.0136826	0.00759249	0.00933685	0.00403687	-0.0068758	0	0.00092628	0.00127768			19.2	0.0744317	0.0710134	0.0429012	0.0315782	0.0227312	0.0144374	0.0184521	0.00870509	0.0105597	0.00451378	0.00339223	0.00154594	0.00064042	0.00103164			19.2	0.0780559	0.0744176	0.0484868	0.0353215	0.0318092	0.016411	0.0231374	0.00888464	0.0164124	0.00490296	0.0106619	0.00237439	0.00817208	0.00207823
	19.4	0.0744618	0.0708098	0.0401962	0.032611	0.0208073	0.0140864	0.0143123	0.00766711	0.00936126	0.00407682	-0.0067354	0	0.00100833	0.00129039			19.4	0.0747617	0.0716432	0.0429771	0.0318756	0.0227825	0.0145775	0.0183442	0.00879079	0.0104925	0.00455855	0.00358764	0.00156133	7.32e-05	0.00104193			19.4	0.0786913	0.0750718	0.0489739	0.0356525	0.0322883	0.0165697	0.0229848	0.00897194	0.0166694	0.00495151	0.0109844	0.00239799	0.00874132	0.00209893
	19.6	0.0750499	0.0714331	0.0399228	0.0329149	0.0207372	0.0142215	0.0142267	0.00774165	0.00875363	0.00411674	-0.0071863	0	0.00073578	0.00130309			19.6	0.0754458	0.072271	0.0433207	0.0321724	0.0225676	0.0147173	0.0184594	0.0088764	0.0100126	0.00460327	0.00367976	0.0015767	0.00045329	0.00105221			19.6	0.0792006	0.0757237	0.049128	0.0359828	0.0324956	0.0167282	0.0231428	0.00905913	0.0169574	0.00500001	0.0109403	0.00242158	0.00850655	0.00211961
	19.8	0.0753488	0.0720544	0.0404516	0.0332182	0.0208686	0.0143563	0.014618	0.0078161	0.00874641	0.0041566	-0.0074968	0	0.00103406	0.00131578			19.8	0.0760881	0.0728968	0.0436634	0.0324686	0.0227014	0.014857	0.0186601	0.0089619	0.00986135	0.00464794	0.00401935	0.00159206	0.00032294	0.00106248			19.8	0.0792777	0.0763734	0.0493449	0.0363125	0.0320687	0.0168865	0.0229076	0.00914622	0.0165561	0.00504846	0.0108774	0.00244513	0.00852002	0.00214027
	20	0.0760291	0.0726737	0.040907	0.0335209	0.0212438	0.0144909	0.0147884	0.00789046	0.00897276	0.00419643	-0.0077606	0	0.00125893	0.00132845			20	0.0769068	0.0735205	0.0440501	0.0327642	0.0229672	0.0149964	0.0188841	0.0090473	0.0100401	0.00469257	0.00415296	0.00160741	0.00042823	0.00107274			20	0.0788449	0.0770209	0.049218	0.0366414	0.0315855	0.0170445	0.0224066	0.0092332	0.0158641	0.00509686	0.010522	0.00246867	0.00797769	0.00216092
	20.2	0.0764442	0.0732911	0.0409684	0.033823	0.021208	0.0146254	0.0145135	0.00796473	0.00875361	0.00423622	-0.0076143	0	0.00117024	0.00134112			20.2	0.0773531	0.0741423	0.0444679	0.0330592	0.0232853	0.0151357	0.0191149	0.00913261	0.0101027	0.00473715	0.00425563	0.00162274	0.00024339	0.00108299			20.2	0.0787891	0.0776661	0.0490476	0.0369696	0.0311727	0.0172023	0.021816	0.00932009	0.0149112	0.00514522	0.00976465	0.00249219	0.00748063	0.00218154
	20.4	0.0769908	0.0739065	0.0416028	0.0341245	0.0213876	0.0147596	0.0149821	0.00803892	0.0090288	0.00427596	-0.0070142	0	0.0015902	0.00135377			20.4	0.0778994	0.074762	0.0444311	0.0333535	0.023536	0.0152747	0.0188419	0.00921781	0.00942416	0.00478169	0.00411615	0.00163805	0.00018964	0.00109323			20.4	0.0791733	0.0783092	0.049722	0.0372971	0.0312223	0.0173598	0.0218969	0.00940686	0.0152414	0.00519352	0.00949696	0.00251568	0.00753714	0.00220215
	20.6	0.0782295	0.07452	0.0420738	0.0344254	0.0215667	0.0148937	0.0151141	0.00811301	0.00913107	0.00431567	-0.0063221	0	0.00225924	0.00136641			20.6	0.0786529	0.0753797	0.0450504	0.0336473	0.0239751	0.0154136	0.018718	0.00930292	0.0100242	0.00482619	0.00380266	0.00165336	0.00053863	0.00110346			20.6	0.0798937	0.0789501	0.0501432	0.0376239	0.0317312	0.0175171	0.0219473	0.00949354	0.0156417	0.00524177	0.00960052	0.00253915	0.00765332	0.00222274
	20.8	0.0791974	0.0751316	0.0425521	0.0347256	0.0219579	0.0150275	0.0148974	0.00818702	0.00953996	0.00435533	-0.005932	0	0.00219577	0.00137904			20.8	0.0789604	0.0759954	0.0449891	0.0339405	0.0239897	0.0155522	0.018838	0.00938793	0.0103731	0.00487064	0.00394927	0.00166864	0.00034278	0.00111368			20.8	0.0804606	0.0795889	0.0509499	0.03795	0.031822	0.0176742	0.0224308	0.00958011	0.0156289	0.00528997	0.00998986	0.00256259	0.00826451	0.0022433
	21	0.0797135	0.0757413	0.0430896	0.0350252	0.0224119	0.0151612	0.0152838	0.00826094	0.00984996	0.00439495	-0.0054679	0	0.00316951	0.00139165			21	0.0795394	0.0766092	0.0456953	0.0342331	0.0240795	0.0156907	0.018992	0.00947284	0.0106722	0.00491504	0.00425267	0.00168392	0.00046575	0.0011239			21	0.0815264	0.0802254	0.051876	0.0382754	0.0322313	0.0178311	0.0233975	0.00966657	0.0161839	0.00533812	0.0104656	0.00258602	0.00879603	0.00226385
	21.2	0.0803612	0.076349	0.0434909	0.0353243	0.0226733	0.0152947	0.0152587	0.00833478	0.00936961	0.00443453	-0.0055056	0	0.00314227	0.00140425			21.2	0.0796056	0.0772209	0.0460416	0.034525	0.0243544	0.0158289	0.0192299	0.00955766	0.0104858	0.00495941	0.00453391	0.00169918	0.00026415	0.0011341			21.2	0.0823399	0.0808598	0.0523193	0.0386001	0.0325471	0.0179877	0.0238412	0.00975294	0.0162596	0.00538622	0.010559	0.00260942	0.00899864	0.00228438
	21.4	0.0805625	0.0769549	0.0437829	0.0356227	0.0228348	0.0154279	0.0153228	0.00840852	0.00881551	0.00447407	-0.0049365	0	0.00340069	0.00141685			21.4	0.079943	0.0778307	0.0459865	0.0348164	0.0245319	0.0159669	0.0189554	0.00964237	0.0103721	0.00500372	0.00417669	0.00171442	0.00046418	0.0011443			21.4	0.0832457	0.081492	0.052591	0.0389241	0.0328738	0.018144	0.0239332	0.0098392	0.016214	0.00543428	0.0109033	0.0026328	0.00901089	0.0023049
	21.6	0.0811744	0.0775588	0.0441056	0.0359205	0.0234937	0.015561	0.0149651	0.00848218	0.00861503	0.00451356	-0.004656	0	0.00347611	0.00142943			21.6	0.0807779	0.0784385	0.0462106	0.0351072	0.0247642	0.0161048	0.0193168	0.00972699	0.0107	0.00504799	0.00416834	0.00172965	0.00058344	0.00115448			21.6	0.0840497	0.0821221	0.0529157	0.0392475	0.0330115	0.0183001	0.0241906	0.00992536	0.0162807	0.00548228	0.0106468	0.00265616	0.00919015	0.00232539
	21.8	0.0816105	0.0781608	0.0448606	0.0362177	0.0239862	0.0156939	0.0154019	0.00855575	0.00863689	0.00455302	-0.0040353	0	0.00373145	0.00144199			21.8	0.082173	0.0790444	0.0466658	0.0353974	0.0247651	0.0162424	0.019688	0.00981151	0.0107473	0.00509222	0.0044231	0.00174487	0.00079721	0.00116466			21.8	0.0852404	0.08275	0.0535182	0.0395701	0.0334225	0.018456	0.0247905	0.0100114	0.0164577	0.00553023	0.0110538	0.00267949	0.00916432	0.00234586
	22	0.0828355	0.078761	0.0453829	0.0365144	0.0239816	0.0158266	0.0154326	0.00862923	0.00935269	0.00459243	-0.0036657	0	0.00364686	0.00145455			22	0.0824193	0.0796483	0.0466599	0.035687	0.0245155	0.0163799	0.0193936	0.00989594	0.0109263	0.0051364	0.00408941	0.00176007	0.00056468	0.00117483			22	0.0864024	0.0833758	0.0539906	0.039892	0.0338015	0.0186117	0.0253166	0.0100974	0.016728	0.00557813	0.0111649	0.00270281	0.00944816	0.00236632
	22.2	0.0834191	0.0793592	0.0455197	0.0368104	0.0238842	0.015959	0.0148521	0.00870263	0.0094849	0.0046318	-0.0035163	0	0.00311974	0.0014671			22.2	0.082983	0.0802502	0.0469485	0.035976	0.0248528	0.0165171	0.0196515	0.00998026	0.0110447	0.00518054	0.00401843	0.00177526	0.00052665	0.00118499			22.2	0.0871034	0.0839994	0.0543417	0.0402133	0.033868	0.0187671	0.025427	0.0101832	0.0167573	0.00562599	0.0108606	0.0027261	0.00906094	0.00238675
	22.4	0.0840453	0.0799556	0.0457668	0.0371058	0.0239933	0.0160913	0.0156283	0.00877594	0.00991251	0.00467113	-0.0038135	0	0.00282319	0.00147963			22.4	0.083876	0.0808502	0.04738	0.0362644	0.0252578	0.0166541	0.0205292	0.0100645	0.0115999	0.00522464	0.00439226	0.00179043	0.00136961	0.00119514			22.4	0.087855	0.084621	0.0550041	0.0405338	0.0343425	0.0189223	0.0252581	0.010269	0.016545	0.00567379	0.0109597	0.00274937	0.00906044	0.00240717
	22.6	0.0846695	0.0805501	0.0463748	0.0374006	0.0240798	0.0162234	0.0160428	0.00884916	0.0102889	0.00471042	-0.0039386	0	0.00246746	0.00149215			22.6	0.0846878	0.0814483	0.0477927	0.0365522	0.0254642	0.016791	0.0209856	0.0101486	0.0121834	0.00526869	0.00447751	0.00180559	0.00177466	0.00120528			22.6	0.0886328	0.0852404	0.0555671	0.0408537	0.0351311	0.0190772	0.0260968	0.0103546	0.0168605	0.00572155	0.0108825	0.00277261	0.0092602	0.00242757
	22.8	0.0849221	0.0811427	0.0467618	0.0376948	0.0242771	0.0163553	0.0163023	0.0089223	0.0102001	0.00474967	-0.0042416	0	0.00258531	0.00150466			22.8	0.0851762	0.0820445	0.0479489	0.0368395	0.0256853	0.0169276	0.0212887	0.0102327	0.0124262	0.00531269	0.00437307	0.00182074	0.00156363	0.00121541			22.8	0.0897102	0.0858577	0.056426	0.0411729	0.0355368	0.019232	0.0262748	0.0104402	0.016833	0.00576925	0.0109968	0.00279584	0.00972902	0.00244795
	23	0.0855872	0.0817335	0.0466148	0.0379885	0.0246631	0.0164871	0.0164685	0.00899535	0.0101899	0.00478888	-0.0045131	0	0.00296896	0.00151716			23	0.0854535	0.0826387	0.0479675	0.0371261	0.025569	0.0170641	0.0211731	0.0103166	0.0120864	0.00535665	0.003971	0.00183587	0.00157323	0.00122554			23	0.0899687	0.0864729	0.0567747	0.0414914	0.0353257	0.0193864	0.0257753	0.0105256	0.0161485	0.00581691	0.0103187	0.00281904	0.00913666	0.00246831
	23.2	0.0860864	0.0823224	0.0465486	0.0382815	0.0251775	0.0166186	0.0164861	0.00906831	0.0101262	0.00482805	-0.0043015	0	0.00314541	0.00152964			23.2	0.0856889	0.083231	0.0487651	0.0374122	0.0259522	0.0172003	0.0215153	0.0104004	0.0123432	0.00540057	0.00396625	0.00185099	0.00153789	0.00123565			23.2	0.0902801	0.087086	0.0568057	0.0418092	0.0357154	0.0195407	0.0261409	0.0106109	0.0164362	0.00586451	0.0105664	0.00284222	0.00919676	0.00248866
	23.4	0.0871179	0.0829095	0.0463629	0.0385739	0.0254785	0.0167499	0.017073	0.00914119	0.0101645	0.00486717	-0.0042653	0	0.00329	0.00154212			23.4	0.0860837	0.0838213	0.0491047	0.0376977	0.0259675	0.0173364	0.0215675	0.0104842	0.01247	0.00544444	0.00383545	0.00186609	0.00119948	0.00124575			23.4	0.0909879	0.0876971	0.0567062	0.0421264	0.0356332	0.0196947	0.0259717	0.0106962	0.0162918	0.00591207	0.0106343	0.00286538	0.00906124	0.00250898
	23.6	0.0879725	0.0834947	0.046651	0.0388658	0.0254129	0.016881	0.0169383	0.00921398	0.0100723	0.00490626	-0.0050104	0	0.00299872	0.00155458			23.6	0.0866055	0.0844098	0.0494989	0.0379826	0.0258703	0.0174722	0.0216509	0.0105678	0.01297	0.00548827	0.00354109	0.00188118	0.00123564	0.00125585			23.6	0.0913733	0.088306	0.0570189	0.0424428	0.0356385	0.0198485	0.0260825	0.0107813	0.0165673	0.00595958	0.0108333	0.00288851	0.00861586	0.00252929
	23.8	0.0884209	0.0840781	0.0470783	0.039157	0.0256155	0.017012	0.0168556	0.00928668	0.00998936	0.0049453	-0.005204	0	0.00336981	0.00156703			23.8	0.086742	0.0849964	0.0496106	0.0382669	0.0260967	0.0176079	0.0216915	0.0106514	0.0129702	0.00553206	0.00339091	0.00189626	0.00061851	0.00126594			23.8	0.0916905	0.0889129	0.0568535	0.0427586	0.0352788	0.020002	0.0260838	0.0108663	0.0166751	0.00600704	0.0111154	0.00291162	0.00818864	0.00254958
	24	0.0895713	0.0846597	0.0472002	0.0394477	0.0259592	0.0171427	0.0170195	0.0093593	0.0102428	0.0049843	-0.0054835	0	0.00346404	0.00157947			24	0.0872988	0.0855811	0.0507331	0.0385506	0.0265738	0.0177434	0.0215856	0.0107348	0.01322	0.0055758	0.0034395	0.00191132	0.00087477	0.00127602			24	0.0917776	0.0895177	0.0566448	0.0430738	0.0347358	0.0201554	0.0258648	0.0109513	0.0164015	0.00605445	0.0111149	0.00293472	0.00738134	0.00256984
	24.2	0.090135	0.0852394	0.04711	0.0397378	0.0255375	0.0172733	0.0167579	0.00943183	0.0103516	0.00502327	-0.0051596	0	0.00336969	0.00159189			24.2	0.0871909	0.0861639	0.0505916	0.0388338	0.0265426	0.0178786	0.0215031	0.0108182	0.0128772	0.00561949	0.00318508	0.00192637	0.00036832	0.00128608			24.2	0.0918925	0.0901205	0.0565315	0.0433882	0.0347674	0.0203084	0.0258469	0.0110361	0.0157865	0.00610181	0.0110495	0.00295778	0.00692459	0.00259009
	24.4	0.0912732	0.0858173	0.0478549	0.0400273	0.0258101	0.0174036	0.0171975	0.00950427	0.0107858	0.00506219	-0.0049202	0	0.00388947	0.00160431			24.4	0.0878976	0.0867448	0.0510545	0.0391164	0.0265714	0.0180137	0.0211516	0.0109015	0.0125611	0.00566315	0.00258109	0.0019414	0.00041793	0.00129614			24.4	0.0923395	0.0907212	0.0566509	0.043702	0.0345918	0.0204613	0.0258101	0.0111208	0.0158675	0.00614912	0.0110074	0.00298083	0.00679657	0.00261033
	24.6	0.092218	0.0863933	0.048432	0.0403162	0.026295	0.0175338	0.0172546	0.00957663	0.0110283	0.00510107	-0.0046258	0	0.0041857	0.00161671			24.6	0.0885768	0.0873238	0.0515152	0.0393984	0.0266046	0.0181486	0.0213527	0.0109846	0.0127258	0.00570676	0.00247069	0.00195642	0.00015994	0.00130619			24.6	0.0923248	0.0913198	0.0563834	0.0440151	0.0346162	0.0206139	0.0255336	0.0112055	0.015578	0.00619638	0.0111072	0.00300386	0.00615909	0.00263054
	24.8	0.092908	0.0869676	0.0489585	0.0406045	0.0264377	0.0176638	0.0173739	0.0096489	0.0111859	0.00513991	-0.0044278	0	0.00430845	0.0016291			24.8	0.0891327	0.087901	0.0517617	0.0396798	0.0263546	0.0182833	0.0213516	0.0110677	0.012435	0.00575032	0.00253007	0.00197143	0.00015038	0.00131624			24.8	0.0928687	0.0919165	0.056802	0.0443275	0.0346701	0.0207663	0.0257502	0.01129	0.0154737	0.0062436	0.0110528	0.00302686	0.00632854	0.00265073
	25	0.0930149	0.0875401	0.0491809	0.0408922	0.0263407	0.0177936	0.0173504	0.00972109	0.0109273	0.00517871	-0.0043724	0	0.00447085	0.00164148			25	0.0899665	0.0884763	0.0524365	0.0399607	0.0266251	0.0184177	0.0217567	0.0111507	0.0125396	0.00579384	0.00271012	0.00198642	0.00049402	0.00132627			25	0.0935136	0.0925111	0.0568022	0.0446392	0.0349776	0.0209185	0.0261952	0.0113744	0.0156685	0.00629076	0.0109335	0.00304984	0.00606378	0.00267091
	25.2	0.0932046	0.0881108	0.0494709	0.0411794	0.0264295	0.0179232	0.0169883	0.00979319	0.0107369	0.00521747	-0.0042168	0	0.00407697	0.00165385			25.2	0.090345	0.0890497	0.0523555	0.0402409	0.0269327	0.018552	0.0221853	0.0112336	0.0124382	0.00583732	0.00267456	0.0020014	0.00093065	0.00133629			25.2	0.0945463	0.0931036	0.0575294	0.0449503	0.0356848	0.0210705	0.0261625	0.0114588	0.015839	0.00633788	0.011046	0.0030728	0.00658133	0.00269107
	25.4	0.0929932	0.0886796	0.0491709	0.041466	0.0260434	0.0180526	0.0164385	0.00986521	0.0104102	0.00525619	-0.0042522	0	0.00374945	0.00166621			25.4	0.0908298	0.0896213	0.0523504	0.0405206	0.0270429	0.0186861	0.0219755	0.0113163	0.012327	0.00588076	0.00247993	0.00201636	0.00080524	0.00134631			25.4	0.095643	0.0936942	0.0579392	0.0452607	0.0361371	0.0212222	0.0262859	0.011543	0.0160952	0.00638495	0.0111936	0.00309574	0.00706587	0.00271121
	25.6	0.0936485	0.0892467	0.049478	0.041752	0.0260574	0.0181818	0.0161256	0.00993714	0.0108051	0.00529487	-0.004023	0	0.00363674	0.00167856			25.6	0.0914067	0.0901911	0.0526179	0.0407998	0.0271038	0.01882	0.0224527	0.011399	0.012649	0.00592415	0.00248016	0.00203131	0.00080532	0.00135632			25.6	0.0962654	0.0942827	0.0581817	0.0455705	0.0362312	0.0213736	0.0263997	0.0116271	0.0160591	0.00643197	0.0109803	0.00311865	0.00723306	0.00273133
	25.8	0.093615	0.089812	0.0494685	0.0420374	0.0256682	0.0183109	0.0158233	0.010009	0.01072	0.0053335	-0.0041752	0	0.0030094	0.00169089			25.8	0.092379	0.090759	0.0530465	0.0410783	0.0271651	0.0189537	0.0225814	0.0114816	0.0128053	0.00596749	0.00305685	0.00204625	0.00099708	0.00136631			25.8	0.0967943	0.0948693	0.0585857	0.0458796	0.0368682	0.0215249	0.0264682	0.0117111	0.0159615	0.00647894	0.0110558	0.00314155	0.00713826	0.00275143
	26	0.0945358	0.0903755	0.0494565	0.0423222	0.0259304	0.0184397	0.0157399	0.0100807	0.0111018	0.0053721	-0.0040576	0	0.00269885	0.00170321			26	0.0929234	0.0913251	0.0530964	0.0413563	0.0269762	0.0190872	0.0224562	0.0115641	0.012365	0.0060108	0.00320995	0.00206117	0.00087256	0.0013763			26	0.0972147	0.0954538	0.0591984	0.046188	0.0371122	0.0216759	0.0266802	0.0117951	0.0160697	0.00652586	0.0104404	0.00316442	0.00740742	0.00277151
	26.2	0.0943748	0.0909373	0.0490854	0.0426065	0.0253734	0.0185684	0.0151118	0.0101524	0.010878	0.00541066	-0.0043075	0	0.00241873	0.00171552			26.2	0.0935837	0.0918893	0.0538422	0.0416337	0.0274355	0.0192205	0.0229071	0.0116465	0.0132316	0.00605406	0.00374465	0.00207608	0.00097761	0.00138628			26.2	0.0972848	0.0960364	0.0593428	0.0464958	0.0371571	0.0218267	0.0264449	0.0118789	0.0159598	0.00657273	0.0101502	0.00318727	0.0072538	0.00279158
	26.4	0.094941	0.0914973	0.0492958	0.0428902	0.0254401	0.0186969	0.0157506	0.010224	0.011027	0.00544917	-0.0046012	0	0.00252192	0.00172782			26.4	0.0946568	0.0924518	0.0541275	0.0419106	0.0277441	0.0193537	0.0231181	0.0117288	0.0136508	0.00609727	0.00425821	0.00209097	0.00115968	0.00139625			26.4	0.0977337	0.096617	0.0594346	0.0468029	0.0373502	0.0219773	0.0260226	0.0119626	0.0160908	0.00661956	0.0098972	0.00321009	0.00724824	0.00281163
	26.6	0.0951417	0.0920555	0.0495045	0.0431733	0.0252321	0.0188251	0.0153283	0.0102955	0.0106202	0.00548765	-0.0049221	0	0.00226137	0.00174011			26.6	0.0950051	0.0930124	0.0543948	0.0421869	0.0281475	0.0194866	0.0227538	0.011811	0.0134845	0.00614045	0.0042897	0.00210585	0.00099196	0.00140621			26.6	0.0983317	0.0971956	0.059432	0.0471094	0.0379277	0.0221276	0.0264963	0.0120462	0.016364	0.00666633	0.00999932	0.0032329	0.00748762	0.00283166
	26.8	0.0954706	0.092612	0.0496461	0.0434558	0.0259374	0.0189532	0.0154274	0.0103669	0.0105855	0.00552609	-0.0049998	0	0.00246202	0.00175238			26.8	0.0956479	0.0935712	0.0543303	0.0424626	0.028678	0.0196193	0.022666	0.0118932	0.0137018	0.00618358	0.00477865	0.00212072	0.00103985	0.00141616			26.8	0.0994169	0.0977722	0.0598185	0.0474152	0.037777	0.0222777	0.0267629	0.0121298	0.0166002	0.00671306	0.0101751	0.00325568	0.0077887	0.00285167
	27	0.096207	0.0931667	0.0498812	0.0437377	0.0264177	0.0190811	0.0155336	0.0104383	0.0102638	0.00556448	-0.0053903	0	0.00281844	0.00176465			27	0.0962786	0.0941282	0.054851	0.0427378	0.0292279	0.0197519	0.0226791	0.0119752	0.0136103	0.00622666	0.00462222	0.00213557	0.00098626	0.00142611			27	0.0995813	0.0983469	0.0598067	0.0477203	0.0378029	0.0224276	0.0265761	0.0122132	0.0162431	0.00675974	0.0102346	0.00327845	0.0075035	0.00287166
	27.2	0.0966028	0.0937197	0.0499889	0.0440191	0.026786	0.0192089	0.0157844	0.0105095	0.00997258	0.00560284	-0.0054026	0	0.0027316	0.0017769			27.2	0.0967397	0.0946834	0.0550169	0.0430124	0.0299401	0.0198842	0.0226649	0.0120571	0.014234	0.00626971	0.00505936	0.00215041	0.00098816	0.00143604			27.2	0.100346	0.0989196	0.0598706	0.0480248	0.0382287	0.0225773	0.0269262	0.0122965	0.0167364	0.00680637	0.0105678	0.00330119	0.00798333	0.00289163
	27.4	0.0973702	0.094271	0.0508158	0.0443	0.0268748	0.0193364	0.0164324	0.0105807	0.0101071	0.00564115	-0.0057216	0	0.00344161	0.00178914			27.4	0.0975195	0.0952368	0.0554324	0.0432864	0.0306928	0.0200164	0.0227519	0.012139	0.0143369	0.00631271	0.00516714	0.00216523	0.00148179	0.00144597			27.4	0.100666	0.0994904	0.0597044	0.0483287	0.0381424	0.0227267	0.0267601	0.0123798	0.0164426	0.00685295	0.0104988	0.00332391	0.00784211	0.00291159
	27.6	0.0976411	0.0948205	0.0512908	0.0445802	0.0268429	0.0194637	0.0160499	0.0106518	0.00983192	0.00567943	-0.0060352	0	0.00339125	0.00180137			27.6	0.0979563	0.0957884	0.0562211	0.0435599	0.0313926	0.0201484	0.0227313	0.0122207	0.0150231	0.00635566	0.00627634	0.00218004	0.00152626	0.00145589			27.6	0.100998	0.100059	0.0602319	0.0486318	0.0375017	0.0228759	0.0267147	0.0124629	0.0166633	0.00689949	0.010914	0.0033466	0.00765885	0.00293153
	27.8	0.0979979	0.0953683	0.051672	0.0448599	0.0270629	0.0195909	0.0160006	0.0107228	0.00974214	0.00571766	-0.006113	0	0.00371392	0.00181359			27.8	0.0985642	0.0963383	0.0566355	0.0438328	0.0314554	0.0202801	0.0228812	0.0123023	0.0146857	0.00639858	0.00656669	0.00219484	0.00144325	0.00146579			27.8	0.101284	0.100626	0.0601555	0.0489344	0.0373732	0.0230249	0.026842	0.0125459	0.0164836	0.00694598	0.0108853	0.00336928	0.00723851	0.00295144
	28	0.098839	0.0959143	0.0523936	0.045139	0.0273091	0.0197179	0.016893	0.0107937	0.0102204	0.00575586	-0.0062074	0	0.0043334	0.0018258			28	0.0989708	0.0968863	0.0571324	0.0441052	0.0313852	0.0204117	0.0224102	0.0123839	0.0143659	0.00644145	0.00645564	0.00220963	0.00135419	0.00147569			28	0.10118	0.101191	0.0601369	0.0492363	0.0370685	0.0231737	0.0268213	0.0126288	0.0157262	0.00699242	0.0106046	0.00339193	0.00714276	0.00297134
	28.2	0.0993611	0.0964587	0.0529624	0.0454176	0.0277658	0.0198446	0.0173185	0.0108645	0.010544	0.00579402	-0.0062235	0	0.00453277	0.00183799			28.2	0.0994148	0.0974326	0.0572002	0.044377	0.0314364	0.0205431	0.0226743	0.0124653	0.0140467	0.00648427	0.00641634	0.0022244	0.00134873	0.00148558			28.2	0.100946	0.101754	0.059972	0.0495375	0.036565	0.0233222	0.0267062	0.0127117	0.0150321	0.00703881	0.0101786	0.00341457	0.00697068	0.00299123
	28.4	0.0998885	0.0970013	0.0537086	0.0456956	0.0282325	0.0199712	0.0179096	0.0109353	0.0105529	0.00583213	-0.0063158	0	0.00481519	0.00185018			28.4	0.0998633	0.0979772	0.0575343	0.0446483	0.0312718	0.0206743	0.0225303	0.0125467	0.0134451	0.00652706	0.00572211	0.00223915	0.00146399	0.00149547			28.4	0.101731	0.102315	0.0602161	0.0498381	0.0365146	0.0234705	0.0265589	0.0127944	0.0155317	0.00708515	0.0100223	0.00343718	0.00701671	0.00301109
	28.6	0.100353	0.0975423	0.0546431	0.045973	0.0286057	0.0200977	0.0183257	0.0110059	0.0108459	0.00587021	-0.0063021	0	0.00496154	0.00186235			28.6	0.100195	0.0985199	0.0575034	0.044919	0.0310703	0.0208053	0.0225761	0.012628	0.0129709	0.0065698	0.00567511	0.0022539	0.00131353	0.00150534			28.6	0.101905	0.102874	0.0606961	0.0501381	0.0368669	0.0236186	0.0266631	0.012877	0.0159666	0.00713144	0.00990987	0.00345977	0.00727085	0.00303094
	28.8	0.100469	0.0980815	0.0547662	0.0462499	0.0283734	0.0202239	0.0179611	0.0110765	0.0107288	0.00590824	-0.0065971	0	0.00435395	0.00187451			28.8	0.100884	0.099061	0.0577358	0.0451891	0.0306958	0.0209362	0.0223319	0.0127092	0.0124143	0.0066125	0.00519292	0.00226862	0.00152139	0.0015152			28.8	0.102957	0.103432	0.0612338	0.0504374	0.0370381	0.0237665	0.0269333	0.0129596	0.0161804	0.00717769	0.00990582	0.00348233	0.00789237	0.00305077
	29	0.100559	0.0986191	0.0548823	0.0465262	0.0286335	0.0203499	0.0181309	0.011147	0.0110039	0.00594624	-0.0066252	0	0.00410621	0.00188666			29	0.100658	0.0996003	0.0573429	0.0454587	0.030356	0.0210668	0.0225099	0.0127902	0.0121769	0.00665515	0.00468961	0.00228334	0.00128082	0.00152506			29	0.103429	0.103987	0.0613526	0.0507361	0.0373582	0.0239141	0.0271809	0.013042	0.0160773	0.00722389	0.00991812	0.00350488	0.0079278	0.00307058
	29.2	0.101015	0.0991549	0.0552387	0.0468019	0.0290738	0.0204758	0.0186122	0.0112174	0.0111765	0.0059842	-0.0064098	0	0.00397924	0.0018988			29.2	0.100462	0.100138	0.0572948	0.0457277	0.030288	0.0211973	0.0223985	0.0128712	0.0117722	0.00669776	0.0042367	0.00229804	0.00124912	0.0015349			29.2	0.10451	0.104541	0.0623714	0.0510341	0.0379759	0.0240616	0.0270338	0.0131243	0.0164744	0.00727004	0.0101479	0.0035274	0.00855736	0.00309037
	29.4	0.101282	0.0996891	0.0551231	0.0470771	0.0291601	0.0206015	0.0184067	0.0112877	0.010936	0.00602211	-0.0065997	0	0.00364008	0.00191092			29.4	0.100326	0.100674	0.0570618	0.0459963	0.0294397	0.0213275	0.0218365	0.0129521	0.0112872	0.00674033	0.00350415	0.00231273	0.0003526	0.00154474			29.4	0.10497	0.105092	0.0626088	0.0513315	0.0382713	0.0242088	0.0268803	0.0132066	0.0162772	0.00731614	0.00996206	0.00354991	0.00819144	0.00311014
	29.6	0.102046	0.100222	0.0556333	0.0473517	0.0293664	0.020727	0.0184638	0.011358	0.0113488	0.00605999	-0.0064162	0	0.00348078	0.00192304			29.6	0.100451	0.101208	0.0571787	0.0462642	0.0289461	0.0214576	0.021739	0.0130329	0.0113077	0.00678286	0.00304612	0.0023274	2.171e-05	0.00155457			29.6	0.105007	0.105642	0.0631811	0.0516283	0.0383779	0.0243557	0.0268237	0.0132887	0.0165452	0.0073622	0.00999967	0.00357239	0.00806233	0.0031299
	29.8	0.102757	0.100752	0.0554557	0.0476258	0.029699	0.0208523	0.0182473	0.0114281	0.0115515	0.00609783	-0.0064296	0	0.00320796	0.00193514			29.8	0.101023	0.10174	0.0572051	0.0465316	0.0286669	0.0215875	0.0215697	0.0131136	0.0109175	0.00682535	0.00290088	0.00234206	-0.0001413	0.00156439			29.8	0.105252	0.10619	0.0634922	0.0519244	0.0383009	0.0245025	0.0268971	0.0133708	0.0166149	0.00740821	0.00988071	0.00359485	0.00750217	0.00314963
	30	0.104279	0.101282	0.0559305	0.0478993	0.0302208	0.0209774	0.0185836	0.0114982	0.0121522	0.00613562	-0.005693	0	0.00383611	0.00194724			30	0.101461	0.102271	0.056863	0.0467984	0.0285783	0.0217172	0.021599	0.0131942	0.0106057	0.00686779	0.00260632	0.00235671	7.349e-05	0.0015742			30	0.10568	0.106736	0.0643639	0.0522199	0.0384414	0.024649	0.0274347	0.0134527	0.017206	0.00745417	0.0100257	0.00361729	0.00792885	0.00316935
	30.2	0.104445	0.101809	0.0557635	0.0481723	0.0294916	0.0211023	0.0179329	0.0115682	0.0121582	0.00617338	-0.0054063	0	0.00383375	0.00195932			30.2	0.101837	0.1028	0.0574657	0.0470648	0.0288871	0.0218466	0.0215718	0.0132748	0.0111565	0.00691019	0.00269517	0.00237134	9.558e-05	0.001584			30.2	0.105914	0.10728	0.0644884	0.0525148	0.0383008	0.0247953	0.0272727	0.0135346	0.0174208	0.00750008	0.0102194	0.0036397	0.00777327	0.00318905
	30.4	0.105452	0.102335	0.056202	0.0484447	0.0298964	0.0212271	0.0183818	0.0116381	0.0125851	0.0062111	-0.0049028	0	0.0041115	0.00197139			30.4	0.102489	0.103327	0.0575242	0.0473305	0.0292	0.021976	0.0216487	0.0133552	0.0110316	0.00695254	0.00275146	0.00238596	0.00025433	0.0015938			30.4	0.106555	0.107822	0.0645648	0.052809	0.0384771	0.0249414	0.0271743	0.0136163	0.0176542	0.00754595	0.0106152	0.0036621	0.00765614	0.00320874
	30.6	0.106294	0.102859	0.0566386	0.0487166	0.0305331	0.0213516	0.0187003	0.011708	0.012445	0.00624878	-0.0045241	0	0.0040048	0.00198344			30.6	0.103156	0.103852	0.0578801	0.0475957	0.029719	0.0221051	0.0218313	0.0134355	0.0112216	0.00699486	0.00277197	0.00240057	0.00031375	0.00160358			30.6	0.107618	0.108363	0.0647666	0.0531026	0.0388213	0.0250873	0.0277924	0.013698	0.0175839	0.00759176	0.0114597	0.00368447	0.00820791	0.0032284
	30.8	0.10669	0.103382	0.0566538	0.0489879	0.0308553	0.021476	0.0189915	0.0117777	0.0124802	0.00628642	-0.0043552	0	0.00435333	0.00199549			30.8	0.103656	0.104376	0.057832	0.0478604	0.0296894	0.022234	0.0219626	0.0135158	0.0111933	0.00703713	0.00260829	0.00241516	0.00032311	0.00161336			30.8	0.108427	0.108902	0.065513	0.0533956	0.0390677	0.0252329	0.0281501	0.0137795	0.0180008	0.00763753	0.011713	0.00370683	0.00851914	0.00324805
	31	0.107518	0.103902	0.0572873	0.0492586	0.0311889	0.0216003	0.0193402	0.0118474	0.0123941	0.00632402	-0.0042731	0	0.00500218	0.00200753			31	0.104156	0.104898	0.0582666	0.0481246	0.0301353	0.0223628	0.0222974	0.0135959	0.0112403	0.00707936	0.00268834	0.00242974	0.00070092	0.00162313			31	0.108931	0.109438	0.0660807	0.0536879	0.0391117	0.0253784	0.028353	0.013861	0.017927	0.00768326	0.0121422	0.00372916	0.00887673	0.00326768
	31.2	0.107772	0.104422	0.0573538	0.0495289	0.0314645	0.0217243	0.0196275	0.011917	0.0123463	0.00636158	-0.0040715	0	0.00482699	0.00201955			31.2	0.104925	0.105419	0.0582703	0.0483881	0.030329	0.0224914	0.0223171	0.013676	0.0115564	0.00712154	0.00281128	0.0024443	0.00043033	0.00163289			31.2	0.109914	0.109973	0.0664214	0.0539797	0.0391491	0.0255236	0.0285952	0.0139423	0.0180117	0.00772893	0.0122849	0.00375147	0.00948126	0.00328729
	31.4	0.108397	0.104939	0.0579777	0.0497985	0.0316759	0.0218481	0.0196482	0.0119864	0.0121439	0.00639911	-0.0040325	0	0.0051018	0.00203156			31.4	0.105677	0.105937	0.0585818	0.0486512	0.0304401	0.0226197	0.0223362	0.013756	0.0114197	0.00716369	0.00270863	0.00245886	0.00049295	0.00164264			31.4	0.110674	0.110506	0.0669026	0.0542707	0.0392096	0.0256686	0.0288608	0.0140236	0.018182	0.00777456	0.012772	0.00377376	0.00989402	0.00330688
	31.6	0.108483	0.105455	0.0574411	0.0500676	0.0314733	0.0219718	0.0192266	0.0120559	0.0115663	0.00643659	-0.0042011	0	0.00472599	0.00204357			31.6	0.106371	0.106454	0.058992	0.0489137	0.0305178	0.0227479	0.0225517	0.0138358	0.0120214	0.00720579	0.00318683	0.00247339	-0.0001777	0.00165238			31.6	0.111194	0.111038	0.0674212	0.0545612	0.0388841	0.0258133	0.0286899	0.0141048	0.0184712	0.00782014	0.0128978	0.00379602	0.0100169	0.00332646
	31.8	0.108748	0.10597	0.0579259	0.0503362	0.0316201	0.0220953	0.0197451	0.0121252	0.0114979	0.00647403	-0.0043677	0	0.00477398	0.00205556			31.8	0.10737	0.10697	0.0593931	0.0491757	0.0302336	0.0228759	0.022887	0.0139156	0.0120987	0.00724785	0.00314081	0.00248792	-0.0001282	0.00166211			31.8	0.111926	0.111567	0.0675879	0.0548511	0.0394202	0.0259579	0.0290718	0.0141859	0.018071	0.00786568	0.0127632	0.00381827	0.0106099	0.00334601
	32	0.109026	0.106482	0.0579309	0.0506043	0.0313912	0.0222186	0.0199163	0.0121945	0.0116139	0.00651144	-0.0047672	0	0.00465943	0.00206754			32	0.107839	0.107484	0.0594385	0.0494372	0.0303228	0.0230038	0.0230194	0.0139953	0.0120445	0.00728987	0.00297547	0.00250243	-0.000235	0.00167183			32	0.112246	0.112095	0.0676408	0.0551403	0.0394888	0.0261022	0.0292658	0.0142668	0.0181914	0.00791116	0.0130928	0.00384049	0.010733	0.00336555
	32.2	0.109266	0.106994	0.0579118	0.0508717	0.0319916	0.0223417	0.0199731	0.0122636	0.0116642	0.0065488	-0.0048053	0	0.00430201	0.0020795			32.2	0.108429	0.107996	0.0599789	0.0496981	0.0307177	0.0231314	0.023591	0.0140749	0.0122045	0.00733184	0.00312864	0.00251693	5.596e-05	0.00168155			32.2	0.112853	0.112621	0.0680928	0.0554289	0.0396656	0.0262463	0.0288737	0.0143477	0.0184809	0.0079566	0.0131672	0.0038627	0.0108888	0.00338508
	32.4	0.109258	0.107503	0.0577553	0.0511387	0.0315044	0.0224646	0.0198601	0.0123327	0.0112447	0.00658613	-0.0051141	0	0.00372938	0.00209146			32.4	0.108817	0.108506	0.060056	0.0499585	0.0306352	0.0232589	0.0234293	0.0141544	0.0123086	0.00737377	0.00310337	0.00253141	-0.000284	0.00169126			32.4	0.114131	0.113145	0.0689952	0.0557169	0.0403569	0.0263903	0.0289851	0.0144285	0.0194746	0.008002	0.0138166	0.00388488	0.0114953	0.00340458
	32.6	0.109384	0.108011	0.0578182	0.0514051	0.0312215	0.0225874	0.0197471	0.0124017	0.0111351	0.00662342	-0.0054318	0	0.00346788	0.0021034			32.6	0.10955	0.109015	0.060487	0.0502183	0.0305866	0.0233861	0.0230425	0.0142338	0.0124352	0.00741566	0.003142	0.00254588	-9.26e-05	0.00170095			32.6	0.114391	0.113667	0.0688736	0.0560043	0.0405166	0.0265339	0.0287215	0.0145092	0.0191401	0.00804734	0.0135764	0.00390704	0.0113898	0.00342406
	32.8	0.109522	0.108517	0.0574902	0.051671	0.0308236	0.02271	0.0193274	0.0124706	0.0109484	0.00666066	-0.0058494	0	0.00274441	0.00211534			32.8	0.109899	0.109522	0.0607592	0.0504776	0.0307026	0.0235132	0.0225706	0.0143132	0.0124925	0.00745751	0.00287172	0.00256034	-0.0001625	0.00171064			32.8	0.114748	0.114188	0.0687935	0.0562911	0.0407162	0.0266774	0.0286247	0.0145898	0.0189737	0.00809264	0.0134196	0.00392918	0.011245	0.00344353
	33	0.109592	0.109022	0.0575105	0.0519363	0.0308196	0.0228324	0.0192682	0.0125395	0.0110432	0.00669787	-0.0059504	0	0.00272459	0.00212726			33	0.109761	0.110028	0.0607125	0.0507364	0.0305212	0.0236401	0.022358	0.0143924	0.0127783	0.00749932	0.0030247	0.00257478	-0.0001089	0.00172032			33	0.115188	0.114707	0.0690744	0.0565772	0.0409804	0.0268207	0.028354	0.0146703	0.0187131	0.0081379	0.0133976	0.0039513	0.0108347	0.00346298
	33.2	0.109753	0.109525	0.0578763	0.0522011	0.0306111	0.0229546	0.0188192	0.0126082	0.0106414	0.00673504	-0.0065248	0	0.00226653	0.00213917			33.2	0.110275	0.110531	0.0609753	0.0509947	0.0307361	0.0237668	0.0224268	0.0144715	0.0127259	0.00754108	0.00370327	0.00258921	6.101e-05	0.00173			33.2	0.115587	0.115224	0.0698057	0.0568627	0.0411244	0.0269637	0.0281018	0.0147507	0.0188557	0.0081831	0.0136274	0.0039734	0.0106179	0.00348242
	33.4	0.109695	0.110027	0.057538	0.0524653	0.0299916	0.0230766	0.0180939	0.0126769	0.010385	0.00677218	-0.0072192	0	0.00190417	0.00215107			33.4	0.110651	0.111034	0.0608118	0.0512524	0.0301432	0.0238934	0.0222021	0.0145506	0.0128401	0.00758281	0.00373625	0.00260363	-6.817e-05	0.00173966			33.4	0.11548	0.115739	0.0696944	0.0571477	0.041422	0.0271065	0.0281654	0.014831	0.0183908	0.00822826	0.0130725	0.00399547	0.00980697	0.00350183
	33.6	0.110148	0.110527	0.0576526	0.0527291	0.0295067	0.0231985	0.0178348	0.0127455	0.0106009	0.00680927	-0.0071647	0	0.00168908	0.00216296			33.6	0.1111	0.111534	0.0606534	0.0515096	0.0303493	0.0240197	0.0220169	0.0146295	0.0128521	0.00762449	0.00378427	0.00261803	0.00011109	0.00174931			33.6	0.115495	0.116253	0.0698703	0.057432	0.0412695	0.0272491	0.0283375	0.0149112	0.0186925	0.00827337	0.0131237	0.00401753	0.00970075	0.00352123
	33.8	0.111016	0.111025	0.0577101	0.0529922	0.0294706	0.0233202	0.0177475	0.012814	0.0109473	0.00684632	-0.0069889	0	0.00189129	0.00217484			33.8	0.111752	0.112033	0.0607779	0.0517663	0.0305633	0.0241459	0.0222237	0.0147084	0.0128465	0.00766612	0.00397808	0.00263242	0.00075128	0.00175896			33.8	0.115953	0.116765	0.0703973	0.0577157	0.0414308	0.0273915	0.0288786	0.0149913	0.0190716	0.00831844	0.0132943	0.00403957	0.00938462	0.0035406
	34	0.111464	0.111522	0.058076	0.0532549	0.0290434	0.0234417	0.0173759	0.0128825	0.0110906	0.00688334	-0.006765	0	0.00154643	0.00218671			34	0.111971	0.112531	0.0607472	0.0520225	0.0310236	0.0242719	0.0220938	0.0147872	0.0127656	0.00770772	0.00423492	0.0026468	0.00103597	0.0017686			34	0.116236	0.117275	0.0706593	0.0579988	0.0413158	0.0275337	0.0288111	0.0150713	0.0190791	0.00836346	0.0129156	0.00406158	0.00899825	0.00355997
	34.2	0.111271	0.112017	0.057732	0.053517	0.0280809	0.023563	0.0168146	0.0129508	0.0110983	0.00692031	-0.0071582	0	0.00093089	0.00219856			34.2	0.112184	0.113027	0.0614003	0.0522781	0.0314045	0.0243977	0.0221755	0.0148659	0.0128497	0.00774928	0.00474513	0.00266116	0.00078731	0.00177823			34.2	0.116195	0.117783	0.0704564	0.0582813	0.0412351	0.0276756	0.0287356	0.0151512	0.0187019	0.00840843	0.0127616	0.00408357	0.00840729	0.00357931
	34.4	0.112141	0.112511	0.0583313	0.0537786	0.0284499	0.0236842	0.0171923	0.0130191	0.0116002	0.00695725	-0.0066851	0	0.00140356	0.00221041			34.4	0.11264	0.113521	0.0620986	0.0525332	0.0321978	0.0245233	0.0229667	0.0149445	0.0133563	0.00779079	0.00516865	0.00267551	0.00134109	0.00178785			34.4	0.116253	0.118289	0.0696844	0.0585632	0.0409257	0.0278174	0.0285803	0.015231	0.0178014	0.00845335	0.0124455	0.00410554	0.007974	0.00359864
	34.6	0.11277	0.113003	0.0583633	0.0540397	0.0288614	0.0238051	0.0172845	0.0130873	0.0117079	0.00699415	-0.0064202	0	0.0014667	0.00222224			34.6	0.113056	0.114013	0.0624917	0.0527878	0.0326888	0.0246487	0.0231271	0.015023	0.0131747	0.00783226	0.00507622	0.00268985	0.00107241	0.00179746			34.6	0.116464	0.118794	0.0694243	0.0588444	0.040788	0.0279589	0.0287668	0.0153108	0.0178987	0.00849823	0.0121085	0.00412749	0.0078593	0.00361794
	34.8	0.112894	0.113494	0.0588937	0.0543002	0.0287811	0.0239259	0.0170718	0.0131554	0.0118154	0.00703101	-0.0064264	0	0.00187743	0.00223406			34.8	0.113588	0.114504	0.0630472	0.0530419	0.0329397	0.024774	0.0235155	0.0151014	0.0127726	0.00787369	0.00504108	0.00270417	0.00111888	0.00180706			34.8	0.11671	0.119297	0.069318	0.0591251	0.0405894	0.0281002	0.0283872	0.0153904	0.0177372	0.00854307	0.0118755	0.00414942	0.00753673	0.00363723
	35	0.113851	0.113983	0.0595435	0.0545602	0.0291856	0.0240465	0.0173475	0.0132234	0.011949	0.00706783	-0.0065281	0	0.00224104	0.00224588			35	0.114185	0.114994	0.0634801	0.0532954	0.0335787	0.024899	0.0238973	0.0151797	0.013048	0.00791508	0.00534682	0.00271848	0.00113497	0.00181666			35	0.117209	0.119799	0.0689605	0.0594052	0.0401323	0.0282413	0.0284556	0.0154699	0.0173049	0.00858785	0.0117261	0.00417133	0.00768513	0.00365651
	35.2	0.114569	0.114471	0.0602127	0.0548197	0.0297346	0.024167	0.0175402	0.0132914	0.0121529	0.00710462	-0.006353	0	0.00248719	0.00225768			35.2	0.114323	0.115482	0.063409	0.0535485	0.0334629	0.0250239	0.0238578	0.015258	0.0126795	0.00795643	0.00485621	0.00273278	0.00021248	0.00182624			35.2	0.117931	0.120299	0.069173	0.0596847	0.0402368	0.0283822	0.028587	0.0155494	0.0171095	0.00863259	0.01167	0.00419322	0.00789906	0.00367576
	35.4	0.11533	0.114957	0.0610109	0.0550786	0.0302237	0.0242872	0.0178542	0.0133592	0.0120256	0.00714136	-0.0061284	0	0.00287823	0.00226946			35.4	0.11512	0.115968	0.0642184	0.053801	0.0338978	0.0251486	0.0243463	0.0153361	0.013017	0.00799773	0.0048741	0.00274706	0.00044507	0.00183582			35.4	0.118459	0.120797	0.0693558	0.0599636	0.0405245	0.0285229	0.028748	0.0156287	0.0173639	0.00867729	0.0119272	0.00421509	0.00837445	0.003695
	35.6	0.115492	0.115441	0.0606788	0.0553371	0.0306236	0.0244073	0.0180893	0.013427	0.0118592	0.00717807	-0.0062067	0	0.00308645	0.00228124			35.6	0.115644	0.116453	0.0646803	0.054053	0.0341839	0.0252732	0.0247272	0.0154141	0.0134364	0.008039	0.00483702	0.00276133	0.00025345	0.00184539			35.6	0.118569	0.121293	0.0696279	0.0602419	0.0403915	0.0286634	0.0287055	0.015708	0.017167	0.00872193	0.0114644	0.00423693	0.00849969	0.00371422
	35.8	0.116626	0.115924	0.0616193	0.055595	0.0316511	0.0245272	0.0188662	0.0134947	0.0125968	0.00721474	-0.0056045	0	0.00358283	0.00229301			35.8	0.116244	0.116936	0.0652003	0.0543045	0.0345103	0.0253975	0.0251866	0.0154921	0.0137411	0.00808022	0.00502506	0.00277559	0.00045511	0.00185495			35.8	0.119236	0.121788	0.0700344	0.0605196	0.0409269	0.0288036	0.0289323	0.0157871	0.0166892	0.00876654	0.0116516	0.00425876	0.00897837	0.00373342
	36	0.117111	0.116406	0.0615607	0.0558524	0.0318272	0.024647	0.018542	0.0135624	0.012755	0.00725137	-0.0055308	0	0.00333702	0.00230476			36	0.116627	0.117417	0.06507	0.0545554	0.0345408	0.0255217	0.0253945	0.01557	0.0133851	0.0081214	0.00447983	0.00278983	-6.884e-05	0.0018645			36	0.119747	0.122281	0.0702713	0.0607967	0.0413566	0.0289437	0.0290063	0.0158662	0.0173869	0.00881109	0.0119243	0.00428056	0.0088225	0.0037526
	36.2	0.117525	0.116886	0.0619601	0.0561092	0.0324557	0.0247665	0.0192702	0.0136299	0.0125516	0.00728796	-0.0057061	0	0.00365119	0.00231651			36.2	0.117409	0.117897	0.0658689	0.0548059	0.0349197	0.0256457	0.0252724	0.0156478	0.0134831	0.00816254	0.00457945	0.00280406	5.13e-05	0.00187404			36.2	0.120547	0.122772	0.0707707	0.0610732	0.0418628	0.0290835	0.0290093	0.0159452	0.0176228	0.0088556	0.011721	0.00430234	0.00952665	0.00377177
	36.4	0.117987	0.117364	0.0620333	0.0563656	0.0328625	0.0248859	0.0191513	0.0136974	0.0123973	0.00732451	-0.0055786	0	0.00377627	0.00232824			36.4	0.117607	0.118376	0.0661946	0.0550559	0.0348684	0.0257695	0.0249981	0.0157255	0.0131	0.00820364	0.00444896	0.00281828	-0.0001273	0.00188358			36.4	0.121187	0.123261	0.0709526	0.0613491	0.0420261	0.0292231	0.029308	0.0160241	0.0178454	0.00890006	0.0118227	0.00432411	0.00949734	0.00379092
	36.6	0.11829	0.117841	0.0620004	0.0566214	0.0337975	0.0250051	0.0193833	0.0137648	0.0124433	0.00736103	-0.0050988	0	0.00411152	0.00233997			36.6	0.117745	0.118853	0.0662282	0.0553053	0.0345163	0.0258931	0.0248637	0.0158031	0.0127475	0.00824469	0.00376847	0.00283248	-0.0003181	0.0018931			36.6	0.121912	0.123749	0.071481	0.0616244	0.0425018	0.0293625	0.0297252	0.0161028	0.0176912	0.00894448	0.0120176	0.00434585	0.00991205	0.00381005
	36.8	0.118763	0.118317	0.062591	0.0568767	0.034085	0.0251242	0.0192823	0.0138321	0.0124563	0.0073975	-0.0049961	0	0.00424628	0.00235168			36.8	0.117259	0.119328	0.0658713	0.0555542	0.0344043	0.0260166	0.024591	0.0158806	0.0124933	0.00828571	0.00310075	0.00284667	-0.0005948	0.00190262			36.8	0.122509	0.124236	0.0720263	0.0618991	0.0425168	0.0295017	0.0300132	0.0161815	0.0180181	0.00898885	0.0120818	0.00436757	0.0103642	0.00382917
	37	0.119378	0.11879	0.0632549	0.0571315	0.0346485	0.025243	0.019273	0.0138993	0.0122037	0.00743394	-0.0048668	0	0.00485567	0.00236338			37	0.117781	0.119802	0.0662021	0.0558026	0.0340976	0.0261398	0.0245048	0.015958	0.01289	0.00832668	0.00353628	0.00286085	9.1e-07	0.00191213			37	0.123356	0.12472	0.0731501	0.0621733	0.0430322	0.0296407	0.0300353	0.0162601	0.0185072	0.00903318	0.0124065	0.00438927	0.0105713	0.00384826
	37.2	0.120157	0.119263	0.0637845	0.0573857	0.0348066	0.0253617	0.0194119	0.0139664	0.0119016	0.00747034	-0.0047973	0	0.00503128	0.00237507			37.2	0.118164	0.120274	0.0658528	0.0560505	0.0337995	0.0262629	0.0245921	0.0160354	0.0126564	0.00836762	0.00353637	0.00287502	-7.94e-05	0.00192163			37.2	0.12384	0.125203	0.073683	0.0624468	0.043531	0.0297795	0.0303448	0.0163386	0.0188045	0.00907746	0.0126815	0.00441095	0.0108221	0.00386734
	37.4	0.12036	0.119734	0.0638133	0.0576395	0.0346147	0.0254802	0.0193767	0.0140335	0.0117378	0.00750671	-0.0047948	0	0.00505033	0.00238675			37.4	0.118536	0.120745	0.0656665	0.0562979	0.0337184	0.0263858	0.024509	0.0161126	0.0128377	0.00840851	0.00308832	0.00288917	-7.755e-05	0.00193112			37.4	0.124803	0.125685	0.074246	0.0627198	0.0439651	0.0299181	0.030903	0.016417	0.0192794	0.00912169	0.012553	0.00443261	0.011101	0.00388641
	37.6	0.120862	0.120203	0.0641155	0.0578927	0.0346355	0.0255986	0.0191984	0.0141005	0.0119021	0.00754303	-0.0047043	0	0.00490312	0.00239841			37.6	0.118772	0.121214	0.0653738	0.0565449	0.0336423	0.0265086	0.0241712	0.0161898	0.0124327	0.00844936	0.00278347	0.0029033	0.00014831	0.00194061			37.6	0.126	0.126164	0.075333	0.0629922	0.0441793	0.0300564	0.0315254	0.0164953	0.0200133	0.00916588	0.013141	0.00445424	0.0117287	0.00390545
	37.8	0.121486	0.120671	0.0645224	0.0581455	0.0343477	0.0257167	0.0191622	0.0141674	0.0118285	0.00757932	-0.004847	0	0.00439774	0.00241007			37.8	0.118997	0.121682	0.0657495	0.0567913	0.0335766	0.0266311	0.0240513	0.0162668	0.0121843	0.00849017	0.00253033	0.00291743	0.00027705	0.00195008			37.8	0.126607	0.126642	0.0760921	0.063264	0.0446546	0.0301946	0.031916	0.0165736	0.0205645	0.00921002	0.0135511	0.00447586	0.011736	0.00392448
	38	0.121811	0.121138	0.0647321	0.0583977	0.0340854	0.0258347	0.0190951	0.0142342	0.0116782	0.00761557	-0.0049837	0	0.00366828	0.00242171			38	0.119721	0.122148	0.0663188	0.0570371	0.0343374	0.0267535	0.0246892	0.0163438	0.0126736	0.00853094	0.00299812	0.00293154	0.00083992	0.00195955			38	0.127095	0.127119	0.0764141	0.0635352	0.0442374	0.0303325	0.0317178	0.0166517	0.0201417	0.00925412	0.0131235	0.00449746	0.0112694	0.00394349
	38.2	0.122005	0.121603	0.0649528	0.0586494	0.0339935	0.0259526	0.0194271	0.014301	0.011469	0.00765178	-0.0052483	0	0.00380775	0.00243335			38.2	0.120281	0.122613	0.0667077	0.0572825	0.0343953	0.0268757	0.0243668	0.0164207	0.0126334	0.00857167	0.00286466	0.00294564	0.00105734	0.00196901			38.2	0.127024	0.127593	0.0764106	0.0638059	0.0446243	0.0304703	0.0318482	0.0167297	0.0198997	0.00929817	0.0130965	0.00451903	0.0112329	0.00396248
	38.4	0.122692	0.122067	0.0654419	0.0589006	0.0341687	0.0260702	0.0196782	0.0143677	0.0116404	0.00768795	-0.0048131	0	0.00417172	0.00244497			38.4	0.121202	0.123076	0.0673126	0.0575274	0.0347801	0.0269977	0.0246622	0.0164975	0.0125029	0.00861235	0.00307911	0.00295972	0.00157029	0.00197846			38.4	0.127187	0.128067	0.0761877	0.0640759	0.0446328	0.0306078	0.031817	0.0168077	0.0194522	0.00934217	0.012778	0.00454059	0.0108691	0.00398145
	38.6	0.122968	0.122529	0.0656248	0.0591513	0.0341598	0.0261877	0.0194302	0.0144342	0.0112963	0.00772408	-0.0052286	0	0.00366487	0.00245659			38.6	0.122178	0.123538	0.0675451	0.0577718	0.0353814	0.0271196	0.0243308	0.0165742	0.0122705	0.008653	0.00322263	0.0029738	0.00154882	0.0019879			38.6	0.127527	0.128538	0.0764172	0.0643454	0.0451428	0.0307451	0.0318763	0.0168855	0.0197885	0.00938613	0.0130673	0.00456212	0.0107504	0.00400041
	38.8	0.12331	0.12299	0.0664013	0.0594015	0.0340441	0.026305	0.0197	0.0145008	0.0115682	0.00776018	-0.0053088	0	0.00380838	0.00246819			38.8	0.122826	0.123998	0.0677968	0.0580157	0.0358554	0.0272413	0.0247061	0.0166508	0.012551	0.00869361	0.00368845	0.00298785	0.001792	0.00199733			38.8	0.128044	0.129008	0.0764024	0.0646143	0.0451794	0.0308822	0.0316126	0.0169633	0.0195449	0.00943005	0.0132331	0.00458364	0.010406	0.00401935
	39	0.124149	0.123449	0.0670335	0.0596512	0.0340248	0.0264221	0.0203708	0.0145672	0.0119049	0.00779624	-0.0053428	0	0.00412933	0.00247978			39	0.122793	0.124457	0.0678424	0.0582591	0.0361515	0.0273628	0.0247832	0.0167274	0.0128124	0.00873417	0.00357697	0.0030019	0.0017716	0.00200676			39	0.128049	0.129477	0.0762458	0.0648827	0.0451057	0.0310191	0.0314608	0.0170409	0.0189924	0.00947392	0.0125754	0.00460513	0.0103358	0.00403827
	39.2	0.124698	0.123907	0.0679258	0.0599003	0.0345634	0.0265391	0.0209663	0.0146336	0.0121537	0.00783226	-0.0048329	0	0.00439665	0.00249136			39.2	0.12296	0.124914	0.0679245	0.058502	0.0363878	0.0274841	0.0245828	0.0168038	0.0128772	0.00877469	0.00343059	0.00301593	0.00164793	0.00201617			39.2	0.128501	0.129943	0.0770862	0.0651504	0.0459529	0.0311558	0.0318067	0.0171185	0.0193965	0.00951774	0.0128856	0.00462661	0.0103526	0.00405718
	39.4	0.124796	0.124363	0.0679612	0.060149	0.0344893	0.0266559	0.0211044	0.0146998	0.0118948	0.00786825	-0.0053148	0	0.00405616	0.00250293			39.4	0.123678	0.12537	0.0685387	0.0587444	0.0369384	0.0276052	0.0248361	0.0168802	0.0136557	0.00881518	0.00453946	0.00302995	0.0022775	0.00202558			39.4	0.128121	0.130409	0.0765674	0.0654176	0.0456825	0.0312923	0.0312337	0.017196	0.0190784	0.00956152	0.0126357	0.00464806	0.0099562	0.00407607
	39.6	0.12503	0.124818	0.0677962	0.0603972	0.0345276	0.0267725	0.0213044	0.014766	0.0120941	0.00790419	-0.005498	0	0.00408196	0.00251449			39.6	0.124458	0.125825	0.0688403	0.0589863	0.037473	0.0277262	0.0251555	0.0169565	0.0138877	0.00885562	0.00502354	0.00304396	0.00226422	0.00203498			39.6	0.12788	0.130872	0.0762257	0.0656842	0.0453716	0.0314286	0.0306985	0.0172734	0.0185804	0.00960525	0.0122539	0.00466949	0.00940566	0.00409494
	39.8	0.125792	0.125272	0.068232	0.0606448	0.0349727	0.0268889	0.0218892	0.0148322	0.0122384	0.0079401	-0.0052989	0	0.00448683	0.00252603			39.8	0.124898	0.126277	0.0688787	0.0592277	0.0374592	0.027847	0.0253306	0.0170326	0.0142625	0.00889602	0.00534468	0.00305795	0.00199168	0.00204437			39.8	0.128313	0.131334	0.0760344	0.0659503	0.0454256	0.0315647	0.0306401	0.0173506	0.0184852	0.00964894	0.0124203	0.0046909	0.00910957	0.00411379
	40	0.125648	0.125724	0.0679474	0.060892	0.0345969	0.0270052	0.0217053	0.0148982	0.0119193	0.00797597	-0.0059175	0	0.00396905	0.00253757			40	0.12547	0.126729	0.0692692	0.0594686	0.0373306	0.0279676	0.0256759	0.0171087	0.0141357	0.00893638	0.00543258	0.00307193	0.00165657	0.00205375			40	0.128796	0.131795	0.0755334	0.0662158	0.04529	0.0317006	0.0303075	0.0174279	0.0186798	0.00969258	0.0122896	0.00471229	0.00872897	0.00413263
	40.2	0.125598	0.126174	0.0680124	0.0611386	0.0344795	0.0271213	0.021908	0.0149642	0.0116605	0.00801181	-0.0062347	0	0.00395149	0.00254909			40.2	0.126273	0.127179	0.0698142	0.059709	0.0372273	0.028088	0.0257143	0.0171847	0.0140897	0.0089767	0.00588486	0.0030859	0.00200004	0.00206313			40.2	0.129023	0.132254	0.0760045	0.0664807	0.04555	0.0318363	0.0303551	0.017505	0.0187419	0.00973618	0.012839	0.00473366	0.00896539	0.00415145
	40.4	0.125826	0.126624	0.0681449	0.0613848	0.0351878	0.0272372	0.0217451	0.01503	0.011474	0.0080476	-0.0057382	0	0.00426543	0.00256061			40.4	0.126071	0.127627	0.0698572	0.059949	0.0369677	0.0282083	0.0258326	0.0172607	0.01372	0.00901698	0.00567901	0.00309986	0.00134745	0.00207249			40.4	0.129094	0.132711	0.0756077	0.066745	0.0454722	0.0319717	0.0302003	0.017582	0.0185701	0.00977973	0.013281	0.00475501	0.00845192	0.00417025
	40.6	0.126254	0.127071	0.0679395	0.0616305	0.0353951	0.027353	0.0216297	0.0150958	0.011012	0.00808336	-0.0057173	0	0.00412868	0.00257211			40.6	0.126475	0.128074	0.0698563	0.0601884	0.0371351	0.0283284	0.0258472	0.0173365	0.0141245	0.00905722	0.00542326	0.0031138	0.00156911	0.00208185			40.6	0.129541	0.133167	0.0756367	0.0670088	0.0455073	0.032107	0.0300842	0.0176589	0.0184709	0.00982324	0.0135298	0.00477634	0.00870868	0.00418903
	40.8	0.126786	0.127518	0.0685817	0.0618756	0.0348661	0.0274686	0.0217206	0.0151616	0.010844	0.00811908	-0.0055942	0	0.00426237	0.00258361			40.8	0.126593	0.12852	0.069849	0.0604273	0.037214	0.0284483	0.0258029	0.0174123	0.0141477	0.00909742	0.00553827	0.00312773	0.00204715	0.0020912			40.8	0.129448	0.133621	0.0752335	0.067272	0.0450583	0.0322421	0.0297194	0.0177357	0.0181931	0.0098667	0.0133118	0.00479765	0.00818733	0.0042078
	41	0.127663	0.127963	0.0686151	0.0621203	0.034909	0.027584	0.0213937	0.0152272	0.0106494	0.00815477	-0.0056792	0	0.00402912	0.00259509			41	0.12712	0.128964	0.0701996	0.0606658	0.0373005	0.0285681	0.0258098	0.0174879	0.014386	0.00913758	0.0063567	0.00314164	0.0019636	0.00210054			41	0.130201	0.134074	0.0756493	0.0675346	0.0458145	0.0323769	0.0301953	0.0178125	0.0185713	0.00991012	0.0139643	0.00481894	0.00824122	0.00422655
	41.2	0.128357	0.128407	0.0682239	0.0623645	0.0347526	0.0276993	0.0210601	0.0152928	0.0107417	0.00819042	-0.0054235	0	0.0036146	0.00260656			41.2	0.127127	0.129407	0.0700367	0.0609038	0.0373142	0.0286876	0.0260612	0.0175635	0.0142071	0.0091777	0.00625227	0.00315555	0.0015459	0.00210987			41.2	0.130856	0.134525	0.0758403	0.0677967	0.0457013	0.0325116	0.030699	0.0178891	0.0185407	0.00995349	0.0144712	0.00484021	0.00842073	0.00424528
	41.4	0.128706	0.128849	0.0684404	0.0626081	0.0346626	0.0278144	0.0208785	0.0153583	0.010879	0.00822602	-0.0052237	0	0.00360228	0.00261802			41.4	0.1273	0.129848	0.0703794	0.0611413	0.0373702	0.028807	0.0260466	0.017639	0.0143192	0.00921778	0.00632172	0.00316944	0.00171323	0.0021192			41.4	0.131724	0.134974	0.0763156	0.0680582	0.0457016	0.032646	0.0311904	0.0179657	0.0187835	0.00999682	0.0147473	0.00486146	0.00861267	0.004264
	41.6	0.129927	0.12929	0.0688035	0.0628513	0.0347601	0.0279293	0.0208646	0.0154237	0.0111508	0.0082616	-0.005021	0	0.00360116	0.00262947			41.6	0.127642	0.130288	0.0706983	0.0613783	0.0371997	0.0289263	0.0261883	0.0177144	0.014332	0.00925782	0.00661601	0.00318331	0.0017652	0.00212851			41.6	0.13177	0.135422	0.0763396	0.0683192	0.0453041	0.0327803	0.0312248	0.0180421	0.01851	0.0100401	0.014669	0.00488269	0.00840627	0.0042827
	41.8	0.130669	0.129729	0.0690616	0.063094	0.0346365	0.0280441	0.0212259	0.0154891	0.0112729	0.00829713	-0.0048376	0	0.00351225	0.00264091			41.8	0.127839	0.130727	0.0710792	0.0616148	0.0371367	0.0290453	0.0258676	0.0177897	0.0142327	0.00929781	0.00641632	0.00319718	0.00156077	0.00213782			41.8	0.131948	0.135869	0.0765624	0.0685796	0.044957	0.0329143	0.0315004	0.0181185	0.0182095	0.0100833	0.0144107	0.0049039	0.00800168	0.00430138
	42	0.130827	0.130167	0.0692935	0.0633362	0.0347552	0.0281586	0.0211518	0.0155543	0.0112485	0.00833263	-0.0049792	0	0.00328179	0.00265234			42	0.12846	0.131164	0.0712388	0.0618508	0.0377475	0.0291642	0.0265487	0.0178649	0.0147306	0.00933777	0.00695256	0.00321103	0.00176993	0.00214712			42	0.132479	0.136314	0.0770707	0.0688394	0.04482	0.0330481	0.0317639	0.0181948	0.0182609	0.0101265	0.0141015	0.00492508	0.00801021	0.00432004
	42.2	0.131833	0.130604	0.069477	0.0635779	0.0350229	0.0282731	0.0216755	0.0156195	0.0114135	0.00836809	-0.0046415	0	0.00377178	0.00266376			42.2	0.128416	0.131599	0.0706695	0.0620864	0.0374375	0.0292829	0.0256113	0.01794	0.0142368	0.00937769	0.00648589	0.00322487	0.00112243	0.00215641			42.2	0.132688	0.136758	0.0774363	0.0690987	0.0452256	0.0331818	0.0318582	0.018271	0.0184258	0.0101697	0.0140799	0.00494625	0.00804776	0.00433869
	42.4	0.132607	0.131039	0.0700415	0.0638191	0.0348959	0.0283873	0.0217086	0.0156846	0.011664	0.00840351	-0.0045555	0	0.00382818	0.00267516			42.4	0.129061	0.132034	0.0705711	0.0623215	0.0377129	0.0294014	0.0257406	0.0180151	0.0140029	0.00941757	0.00641511	0.00323869	0.00096086	0.00216569			42.4	0.13334	0.1372	0.0783268	0.0693575	0.0452693	0.0333152	0.0320847	0.0183471	0.0188375	0.0102128	0.0140441	0.0049674	0.00831243	0.00435732
	42.6	0.132948	0.131473	0.0702066	0.0640599	0.0347792	0.0285014	0.0213764	0.0157497	0.0117226	0.0084389	-0.0047509	0	0.00387206	0.00268656			42.6	0.129466	0.132466	0.0706333	0.0625561	0.0384061	0.0295198	0.0257975	0.0180901	0.0140717	0.0094574	0.0063981	0.0032525	0.00079247	0.00217497			42.6	0.133826	0.13764	0.0785189	0.0696156	0.0454373	0.0334485	0.0320737	0.0184231	0.0188147	0.0102558	0.0138555	0.00498853	0.00816685	0.00437593
	42.8	0.133537	0.131906	0.070851	0.0643001	0.0350201	0.0286153	0.0219195	0.0158146	0.0127079	0.00847425	-0.0046881	0	0.00437951	0.00269794			42.8	0.129656	0.132898	0.0707287	0.0627902	0.0384228	0.029638	0.0264025	0.0181649	0.0140143	0.0094972	0.00592183	0.0032663	0.00026367	0.00218423			42.8	0.134403	0.138079	0.0790904	0.0698733	0.0458342	0.0335815	0.0326345	0.018499	0.0191607	0.0102989	0.0136792	0.00500963	0.00860215	0.00439453
	43	0.134036	0.132337	0.0713473	0.0645399	0.0352013	0.028729	0.0219465	0.0158795	0.01267	0.00850956	-0.0049555	0	0.00441589	0.00270932			43	0.129848	0.133328	0.0708968	0.0630238	0.0388795	0.029756	0.0263805	0.0182397	0.0140016	0.00953696	0.00562598	0.00328009	-9.723e-05	0.00219349			43	0.134728	0.138517	0.0794364	0.0701303	0.0460927	0.0337143	0.0324478	0.0185749	0.0193985	0.0103418	0.0132082	0.00503072	0.00864018	0.00441311
	43.2	0.13436	0.132767	0.0719011	0.0647791	0.0358236	0.0288426	0.0219224	0.0159443	0.0129218	0.00854484	-0.0049843	0	0.00468432	0.00272068			43.2	0.130242	0.133756	0.071093	0.063257	0.0390322	0.0298739	0.0263968	0.0183144	0.014315	0.00957667	0.00601336	0.00329386	0.00012365	0.00220274			43.2	0.134934	0.138953	0.0798738	0.0703869	0.0461828	0.033847	0.0327348	0.0186506	0.0196151	0.0103847	0.0128019	0.00505179	0.00828181	0.00443167
	43.4	0.134206	0.133196	0.0720015	0.0650179	0.0355925	0.028956	0.0217619	0.016009	0.0126463	0.00858008	-0.0056179	0	0.00412173	0.00273204			43.4	0.130427	0.134184	0.0713454	0.0634896	0.0389641	0.0299915	0.0264069	0.0183891	0.0143518	0.00961635	0.00624864	0.00330763	0.00023052	0.00221198			43.4	0.135208	0.139387	0.0799837	0.0706429	0.0461513	0.0339794	0.0327015	0.0187263	0.0197686	0.0104276	0.0123715	0.00507283	0.00813981	0.00445021
	43.6	0.134309	0.133623	0.0723148	0.0652562	0.035608	0.0290693	0.0218614	0.0160736	0.0125406	0.00861528	-0.0059692	0	0.00426877	0.00274338			43.6	0.131035	0.13461	0.0718727	0.0637219	0.0393315	0.030109	0.0264081	0.0184636	0.0142703	0.00965599	0.00555181	0.00332137	-0.0001493	0.00222121			43.6	0.135793	0.13982	0.0803193	0.0708983	0.0464635	0.0341116	0.0327814	0.0188018	0.0199805	0.0104705	0.0123235	0.00509386	0.00810388	0.00446874
	43.8	0.134329	0.134049	0.0728818	0.065494	0.0360282	0.0291823	0.0219605	0.0161382	0.0120735	0.00865045	-0.0059713	0	0.00427439	0.00275471			43.8	0.131553	0.135034	0.0718982	0.0639536	0.0388836	0.0302264	0.0263783	0.018538	0.0142934	0.00969559	0.00489633	0.00333511	-0.0005137	0.00223044			43.8	0.136825	0.140252	0.0809844	0.0711532	0.0466426	0.0342437	0.0327737	0.0188773	0.0202558	0.0105133	0.0119168	0.00511486	0.00801382	0.00448725
	44	0.134221	0.134473	0.0729645	0.0657314	0.0358522	0.0292953	0.0215461	0.0162027	0.012278	0.00868557	-0.0060826	0	0.00380844	0.00276603			44	0.1324	0.135457	0.0725961	0.0641849	0.0391611	0.0303435	0.0271066	0.0186124	0.0144155	0.00973514	0.00511805	0.00334883	-0.0004198	0.00223965			44	0.137166	0.140682	0.0816665	0.0714075	0.0472634	0.0343755	0.0325141	0.0189527	0.0206117	0.010556	0.0118737	0.00513585	0.00838181	0.00450575
	44.2	0.134149	0.134896	0.0732423	0.0659683	0.0358027	0.029408	0.0211722	0.0162671	0.0122719	0.00872067	-0.0059939	0	0.00364081	0.00277734			44.2	0.133281	0.135879	0.0730663	0.0644156	0.0391737	0.0304605	0.0269771	0.0186867	0.0144681	0.00977466	0.00494757	0.00336254	-0.0003385	0.00224886			44.2	0.136846	0.141111	0.0817772	0.0716613	0.0472951	0.0345072	0.0321896	0.019028	0.0201529	0.0105987	0.0117523	0.00515682	0.0083146	0.00452422
	44.4	0.134126	0.135318	0.0735311	0.0662046	0.036144	0.0295206	0.0209137	0.0163315	0.0123146	0.00875572	-0.0061792	0	0.0037485	0.00278864			44.4	0.133695	0.1363	0.0735929	0.0646459	0.039601	0.0305774	0.0267963	0.0187609	0.014584	0.00981414	0.00457296	0.00337624	-0.0005313	0.00225806			44.4	0.136742	0.141538	0.0814408	0.0719145	0.0474652	0.0346386	0.0317619	0.0191032	0.0198074	0.0106414	0.0110692	0.00517776	0.00759314	0.00454268
	44.6	0.134457	0.135739	0.073131	0.0664405	0.0363159	0.029633	0.0203978	0.0163957	0.0124545	0.00879074	-0.0059164	0	0.00339143	0.00279993			44.6	0.134498	0.136719	0.0739311	0.0648758	0.0402494	0.030694	0.0270766	0.018835	0.0151166	0.00985358	0.00469225	0.00338992	5.611e-05	0.00226725			44.6	0.136847	0.141964	0.0817013	0.0721673	0.0474214	0.0347698	0.0315353	0.0191783	0.0193305	0.010684	0.0108774	0.00519869	0.00749049	0.00456113
	44.8	0.134341	0.136158	0.0729895	0.066676	0.0359666	0.0297453	0.0202548	0.0164599	0.0127031	0.00882572	-0.0057912	0	0.00301127	0.00281121			44.8	0.134895	0.137136	0.0743718	0.0651052	0.0401264	0.0308105	0.0273673	0.018909	0.0151569	0.00989298	0.00463499	0.0034036	1.735e-05	0.00227644			44.8	0.136939	0.142388	0.0815061	0.0724194	0.047108	0.0349009	0.0314039	0.0192533	0.0184564	0.0107266	0.0106647	0.0052196	0.00731781	0.00457955
	45	0.135033	0.136576	0.0724331	0.0669109	0.0362922	0.0298574	0.0198338	0.016524	0.0126464	0.00886067	-0.0057456	0	0.00279451	0.00282248			45	0.134959	0.137553	0.074374	0.0653341	0.0398987	0.0309268	0.0266597	0.0189829	0.0150439	0.00993234	0.00447411	0.00341725	-0.0004401	0.00228561			45	0.137519	0.142811	0.0817323	0.0726711	0.0473838	0.0350317	0.03173	0.0193282	0.0185912	0.0107691	0.011263	0.00524048	0.00721284	0.00459796
	45.2	0.135311	0.136992	0.0718313	0.0671454	0.0364886	0.0299693	0.0197988	0.0165881	0.0129448	0.00889558	-0.0050129	0	0.00318385	0.00283374			45.2	0.135705	0.137968	0.0753141	0.0655625	0.0400188	0.031043	0.0268779	0.0190568	0.015693	0.00997166	0.00447401	0.0034309	-0.0001273	0.00229478			45.2	0.137203	0.143232	0.081425	0.0729221	0.0471117	0.0351624	0.0315793	0.0194031	0.0179162	0.0108116	0.0109401	0.00526135	0.00701077	0.00461636
	45.4	0.135655	0.137408	0.0723267	0.0673794	0.0369633	0.0300811	0.0205931	0.016652	0.0132153	0.00893045	-0.0041797	0	0.00351126	0.00284498			45.4	0.136008	0.138381	0.0757266	0.0657905	0.0396419	0.031159	0.0264722	0.0191305	0.015508	0.0100109	0.00433155	0.00344453	-0.0002297	0.00230394			45.4	0.136978	0.143652	0.0815684	0.0731727	0.0468907	0.0352928	0.0311676	0.0194778	0.0172424	0.010854	0.0105868	0.00528219	0.00675169	0.00463473
	45.6	0.1363	0.137822	0.0723147	0.0676129	0.0369914	0.0301927	0.020907	0.0167159	0.013381	0.00896528	-0.0038721	0	0.00345146	0.00285622			45.6	0.136765	0.138794	0.0766128	0.066018	0.0396949	0.0312748	0.026816	0.0192042	0.0158471	0.0100502	0.00489097	0.00345816	3.155e-05	0.00231309			45.6	0.136751	0.144071	0.0815695	0.0734227	0.0461212	0.0354231	0.0309489	0.0195525	0.016877	0.0108964	0.0102819	0.00530302	0.00653902	0.00465309
	45.8	0.136194	0.138234	0.0719755	0.0678459	0.0366707	0.0303041	0.0212732	0.0167797	0.0134859	0.00900008	-0.0039298	0	0.00345269	0.00286745			45.8	0.137125	0.139205	0.0770124	0.066245	0.0397957	0.0313904	0.0267975	0.0192778	0.0162728	0.0100894	0.00511546	0.00347176	0.00020531	0.00232223			45.8	0.137226	0.144488	0.0820105	0.0736722	0.0461067	0.0355531	0.0312211	0.0196271	0.0170569	0.0109388	0.0105661	0.00532383	0.0065839	0.00467143
	46	0.136592	0.138646	0.0721536	0.0680785	0.0363574	0.0304154	0.0212035	0.0168434	0.0133018	0.00903485	-0.0039304	0	0.0031637	0.00287866			46	0.137675	0.139614	0.0766076	0.0664716	0.0396159	0.0315059	0.026988	0.0193513	0.0160891	0.0101285	0.00532633	0.00348536	-6.44e-05	0.00233136			46	0.137599	0.144903	0.0820005	0.0739211	0.0458998	0.035683	0.0308726	0.0197016	0.0169265	0.0109811	0.0104616	0.00534461	0.00650931	0.00468976
	46.2	0.137657	0.139056	0.0721078	0.0683106	0.0363548	0.0305265	0.0217544	0.0169071	0.0132564	0.00906957	-0.0037741	0	0.00358641	0.00288987			46.2	0.138053	0.140023	0.076663	0.0666977	0.0394754	0.0316212	0.0266671	0.0194247	0.0162905	0.0101677	0.00569221	0.00349894	0.00014472	0.00234049			46.2	0.138384	0.145318	0.0830106	0.0741696	0.045956	0.0358127	0.0312175	0.0197759	0.0174668	0.0110233	0.0108439	0.00536538	0.00707509	0.00470807
	46.4	0.13815	0.139464	0.0726468	0.0685423	0.0364743	0.0306374	0.0218829	0.0169707	0.0133501	0.00910426	-0.0039224	0	0.00360375	0.00290106			46.4	0.138444	0.14043	0.0771837	0.0669234	0.039451	0.0317364	0.0268151	0.0194981	0.0164305	0.0102068	0.00601735	0.00351251	0.00018742	0.00234961			46.4	0.139069	0.145731	0.0831495	0.0744174	0.0458661	0.0359421	0.0315442	0.0198502	0.0175583	0.0110656	0.0111906	0.00538613	0.00762315	0.00472636
	46.6	0.138641	0.139872	0.0723741	0.0687734	0.0361855	0.0307482	0.021754	0.0170342	0.0134176	0.00913892	-0.004401	0	0.00359946	0.00291224			46.6	0.138619	0.140836	0.0777107	0.0671486	0.0392899	0.0318513	0.0268727	0.0195713	0.0160852	0.0102458	0.00618415	0.00352607	3.567e-05	0.00235872			46.6	0.139537	0.146142	0.0832498	0.0746648	0.0463076	0.0360714	0.0319765	0.0199245	0.0176581	0.0111077	0.0119023	0.00540685	0.00763225	0.00474463
	46.8	0.139292	0.140278	0.0727408	0.0690041	0.0364384	0.0308588	0.0222599	0.0170976	0.0138449	0.00917353	-0.0045923	0	0.00374926	0.00292342			46.8	0.138788	0.14124	0.0780186	0.0673733	0.0391072	0.0319661	0.0269262	0.0196445	0.0158563	0.0102848	0.00600475	0.00353962	-0.000138	0.00236782			46.8	0.140142	0.146552	0.0837857	0.0749116	0.0466668	0.0362005	0.0328966	0.0199986	0.0181175	0.0111499	0.0121685	0.00542756	0.00814648	0.00476289
	47	0.139746	0.140683	0.0733287	0.0692344	0.0368229	0.0309693	0.0221378	0.017161	0.0135331	0.00920811	-0.0049177	0	0.00346783	0.00293458			47	0.13901	0.141643	0.0783226	0.0675976	0.0391357	0.0320808	0.0268802	0.0197176	0.0161056	0.0103238	0.00640238	0.00355315	0.00041162	0.00237691			47	0.1408	0.146961	0.0839495	0.0751579	0.0468643	0.0363294	0.0330814	0.0200726	0.0186035	0.011192	0.0121514	0.00544825	0.0082863	0.00478113
	47.2	0.140018	0.141087	0.0738195	0.0694641	0.0364848	0.0310796	0.0222859	0.0172243	0.0132129	0.00924266	-0.0054181	0	0.00350943	0.00294573			47.2	0.138648	0.142045	0.0780723	0.0678214	0.0386816	0.0321953	0.0265976	0.0197906	0.0158057	0.0103627	0.00598436	0.00356667	0.00088228	0.002386			47.2	0.141378	0.147368	0.0844159	0.0754037	0.0466284	0.0364581	0.0335007	0.0201466	0.0191899	0.011234	0.0121731	0.00546891	0.00851623	0.00479936
	47.4	0.140027	0.141489	0.0742467	0.0696934	0.0362925	0.0311897	0.0224977	0.0172875	0.0124572	0.00927717	-0.0058027	0	0.00339921	0.00295687			47.4	0.138951	0.142445	0.0785453	0.0680448	0.0391428	0.0323096	0.0267355	0.0198635	0.0154538	0.0104016	0.00578531	0.00358018	0.00120995	0.00239508			47.4	0.14279	0.147774	0.0852537	0.0756489	0.047583	0.0365866	0.0340943	0.0202205	0.020443	0.011276	0.0128868	0.00548956	0.0095421	0.00481757
	47.6	0.140054	0.14189	0.0747562	0.0699223	0.0363316	0.0312997	0.0225789	0.0173506	0.012265	0.00931164	-0.0058897	0	0.00351594	0.002968			47.6	0.139931	0.142845	0.079	0.0682677	0.0395735	0.0324237	0.0269711	0.0199363	0.0154693	0.0104404	0.00567928	0.00359367	0.00133343	0.00240414			47.6	0.143712	0.148179	0.0856376	0.0758936	0.0477201	0.0367149	0.0344711	0.0202942	0.0209338	0.011318	0.0128745	0.00551019	0.00956051	0.00483576
	47.8	0.140709	0.14229	0.0755638	0.0701506	0.0368829	0.0314095	0.022917	0.0174136	0.0122094	0.00934608	-0.0054549	0	0.00338718	0.00297913			47.8	0.140519	0.143243	0.0791395	0.0684901	0.0398994	0.0325377	0.0274245	0.0200091	0.0153956	0.0104792	0.00556224	0.00360715	0.00141215	0.00241321			47.8	0.144599	0.148582	0.0863781	0.0761378	0.0481533	0.036843	0.0347426	0.0203679	0.0214614	0.0113599	0.012771	0.0055308	0.00977845	0.00485393
	48	0.141057	0.142689	0.0756028	0.0703786	0.0371658	0.0315191	0.022781	0.0174766	0.0125764	0.00938048	-0.005542	0	0.00339198	0.00299024			48	0.141056	0.143639	0.0795539	0.0687121	0.0403532	0.0326515	0.0279916	0.0200817	0.0155925	0.010518	0.00539781	0.00362062	0.0018153	0.00242226			48	0.144816	0.148983	0.0872056	0.0763815	0.0485621	0.0369709	0.0351153	0.0204415	0.0222597	0.0114018	0.0132732	0.00555139	0.0102592	0.00487209
	48.2	0.141074	0.143086	0.076062	0.070606	0.0374434	0.0316286	0.0228297	0.0175395	0.0125455	0.00941485	-0.0056661	0	0.00372863	0.00300134			48.2	0.141755	0.144035	0.0797321	0.0689336	0.0407957	0.0327652	0.0282942	0.0201543	0.0158388	0.0105567	0.00493813	0.00363408	0.00206649	0.0024313			48.2	0.145064	0.149384	0.0872862	0.0766246	0.0484388	0.0370986	0.0348232	0.020515	0.0219766	0.0114436	0.0133479	0.00557196	0.010113	0.00489023
	48.4	0.141422	0.143482	0.0764015	0.070833	0.0377439	0.031738	0.0226125	0.0176024	0.0128429	0.00944917	-0.0058885	0	0.00383213	0.00301242			48.4	0.142121	0.144429	0.0796735	0.0691547	0.0413634	0.0328787	0.0285772	0.0202268	0.0160264	0.0105954	0.00471921	0.00364752	0.00243574	0.00244034			48.4	0.145867	0.149783	0.0876066	0.0768672	0.0491049	0.0372261	0.0345343	0.0205885	0.0221212	0.0114854	0.0135261	0.00559251	0.0101663	0.00490836
	48.6	0.141751	0.143877	0.0766334	0.0710595	0.0384719	0.0318471	0.0225751	0.0176651	0.0129104	0.00948347	-0.0056084	0	0.00369897	0.0030235			48.6	0.142438	0.144821	0.079493	0.0693754	0.0415859	0.032992	0.0289993	0.0202992	0.0159697	0.0106341	0.00490539	0.00366096	0.00288257	0.00244937			48.6	0.14662	0.150181	0.0876121	0.0771094	0.049059	0.0373535	0.0342737	0.0206618	0.0220242	0.0115271	0.0139213	0.00561304	0.0102763	0.00492647
	48.8	0.142135	0.144271	0.0767134	0.0712856	0.0383873	0.0319561	0.0227364	0.0177278	0.0125837	0.00951772	-0.0057036	0	0.00378845	0.00303457			48.8	0.142636	0.145213	0.0797339	0.0695955	0.0416769	0.0331051	0.0291201	0.0203716	0.01619	0.0106727	0.00475381	0.00367438	0.00289435	0.00245839			48.8	0.146994	0.150577	0.0877932	0.077351	0.0494908	0.0374806	0.0342567	0.0207351	0.0217468	0.0115688	0.0141769	0.00563355	0.0101896	0.00494456
	49	0.142758	0.144663	0.0767728	0.0715112	0.039099	0.032065	0.0229784	0.0177904	0.0127777	0.00955195	-0.0054517	0	0.00389699	0.00304563			49	0.142711	0.145603	0.07983	0.0698153	0.0419189	0.0332181	0.0289651	0.0204438	0.0159511	0.0107113	0.00489874	0.00368778	0.00307531	0.0024674			49	0.147772	0.150972	0.0887041	0.077592	0.0504968	0.0376076	0.0347064	0.0208082	0.0222959	0.0116105	0.0147586	0.00565404	0.0100254	0.00496263
	49.2	0.142501	0.145054	0.0772082	0.0717364	0.0391813	0.0321737	0.0231857	0.0178529	0.0128227	0.00958613	-0.00516	0	0.00341794	0.00305668			49.2	0.143415	0.145992	0.0803704	0.0700346	0.0421466	0.033331	0.0296044	0.020516	0.016277	0.0107498	0.0051511	0.00370118	0.003266	0.00247641			49.2	0.148014	0.151366	0.0888728	0.0778326	0.0509685	0.0377343	0.0348711	0.0208813	0.021942	0.0116521	0.0147735	0.00567451	0.0101288	0.00498069
	49.4	0.14346	0.145444	0.0780765	0.0719611	0.0399187	0.0322822	0.0241889	0.0179154	0.0133574	0.00962028	-0.0046666	0	0.00342158	0.00306771			49.4	0.143531	0.14638	0.0802532	0.0702534	0.0421843	0.0334436	0.0296692	0.0205881	0.0156999	0.0107883	0.00504351	0.00371456	0.00268467	0.0024854			49.4	0.148153	0.151758	0.0892824	0.0780726	0.0511275	0.0378609	0.0347649	0.0209543	0.0217064	0.0116936	0.014665	0.00569496	0.00981692	0.00499873
	49.6	0.144007	0.145833	0.0781167	0.0721853	0.0399487	0.0323906	0.0242343	0.0179778	0.0134137	0.0096544	-0.0044578	0	0.00352047	0.00307874			49.6	0.143797	0.146767	0.0803663	0.0704718	0.0418739	0.0335561	0.0294705	0.0206601	0.0159837	0.0108268	0.00539516	0.00372793	0.00273287	0.00249439			49.6	0.148702	0.152149	0.0892897	0.0783121	0.0514121	0.0379873	0.0349659	0.0210272	0.0217217	0.0117352	0.0147505	0.00571539	0.00989941	0.00501676
	49.8	0.144626	0.14622	0.0781877	0.0724091	0.0402356	0.0324988	0.0242335	0.0180401	0.0134514	0.00968847	-0.0046996	0	0.00307623	0.00308976			49.8	0.143532	0.147152	0.0801223	0.0706897	0.0417131	0.0336685	0.0292637	0.020732	0.0156618	0.0108652	0.00564195	0.00374129	0.00199036	0.00250337			49.8	0.148777	0.152538	0.0889768	0.0785512	0.0516455	0.0381135	0.0347595	0.0211	0.0215455	0.0117767	0.0147416	0.0057358	0.00982229	0.00503477
	50	0.145249	0.146607	0.0788332	0.0726324	0.0406478	0.0326068	0.0240944	0.0181023	0.0135832	0.00972252	-0.004375	0	0.00321155	0.00310076			50	0.143735	0.147536	0.0798749	0.0709072	0.0413745	0.0337807	0.0291139	0.0208038	0.0153712	0.0109036	0.00559054	0.00375463	0.00160564	0.00251234			50	0.149543	0.152927	0.0887668	0.0787897	0.0516636	0.0382395	0.0345908	0.0211728	0.0214183	0.0118181	0.0144897	0.0057562	0.010057	0.00505276
	50.2	0.145412	0.146992	0.0786065	0.0728553	0.0410842	0.0327147	0.0241214	0.0181645	0.0136982	0.00975653	-0.0044799	0	0.00317034	0.00311176			50.2	0.143853	0.147919	0.0807419	0.0711243	0.0414548	0.0338927	0.0293766	0.0208756	0.0162309	0.0109419	0.00636715	0.00376796	0.00216969	0.00252131			50.2	0.149947	0.153314	0.0892792	0.0790277	0.0518663	0.0383653	0.0350626	0.0212454	0.0214072	0.0118595	0.0147924	0.00577657	0.0103087	0.00507074
	50.4	0.146072	0.147376	0.0789579	0.0730778	0.0418842	0.0328225	0.0240972	0.0182266	0.014429	0.0097905	-0.0043872	0	0.00335297	0.00312275			50.4	0.143883	0.1483	0.0810844	0.0713409	0.0415552	0.0340045	0.0294102	0.0209472	0.0164126	0.0109802	0.00654774	0.00378128	0.00218324	0.00253027			50.4	0.149816	0.153699	0.0886925	0.0792651	0.0516862	0.0384909	0.0349575	0.0213179	0.0212527	0.0119009	0.0146707	0.00579692	0.0103332	0.0050887
	50.6	0.146405	0.147758	0.0787152	0.0732997	0.0415193	0.0329301	0.0239769	0.0182886	0.0143376	0.00982443	-0.004565	0	0.00355537	0.00313372			50.6	0.144093	0.148681	0.0809222	0.071557	0.0414024	0.0341162	0.0291924	0.0210188	0.0158948	0.0110185	0.00631363	0.00379459	0.0021751	0.00253921			50.6	0.149569	0.154084	0.0885912	0.0795021	0.0515731	0.0386163	0.0348812	0.0213904	0.0212835	0.0119422	0.0143931	0.00581726	0.0103084	0.00510664
	50.8	0.146636	0.14814	0.0790934	0.0735213	0.0415558	0.0330375	0.0242664	0.0183506	0.0143208	0.00985833	-0.0043766	0	0.00372731	0.00314469			50.8	0.144141	0.14906	0.0809369	0.0717728	0.0414181	0.0342277	0.0290546	0.0210903	0.0157968	0.0110567	0.00620082	0.00380789	0.00250671	0.00254815			50.8	0.149749	0.154467	0.0884829	0.0797386	0.0514013	0.0387416	0.0349228	0.0214628	0.0211489	0.0119834	0.0139927	0.00583757	0.0106486	0.00512457
	51	0.14666	0.14852	0.0794131	0.0737424	0.041425	0.0331447	0.0241083	0.0184124	0.0140505	0.0098922	-0.004713	0	0.00367801	0.00315564			51	0.144406	0.149438	0.081237	0.0719881	0.0411926	0.0343391	0.0289355	0.0211617	0.0159535	0.0110949	0.00647341	0.00382117	0.00283332	0.00255709			51	0.149823	0.154849	0.0883266	0.0799745	0.0511656	0.0388666	0.0345606	0.0215351	0.0214034	0.0120247	0.0135578	0.00585787	0.0105328	0.00514248
	51.2	0.146917	0.148899	0.079233	0.073963	0.0412696	0.0332518	0.0239374	0.0184742	0.0140792	0.00992603	-0.0048354	0	0.0040273	0.00316658			51.2	0.145034	0.149814	0.0814999	0.0722029	0.0420362	0.0344503	0.0294114	0.0212331	0.0160037	0.0111331	0.00653827	0.00383444	0.00315502	0.00256601			51.2	0.15	0.155229	0.0885578	0.08021	0.0506633	0.0389915	0.0347461	0.0216073	0.0218022	0.0120658	0.0133145	0.00587815	0.0106452	0.00516037
	51.4	0.14768	0.149277	0.0796368	0.0741832	0.0417936	0.0333588	0.0243548	0.0185359	0.0142425	0.00995982	-0.0043774	0	0.00472776	0.00317752			51.4	0.145778	0.15019	0.0820366	0.0724173	0.0425519	0.0345614	0.0296031	0.0213043	0.0158369	0.0111712	0.00673043	0.0038477	0.00291725	0.00257493			51.4	0.150147	0.155608	0.0884088	0.080445	0.0507384	0.0391162	0.0349784	0.0216794	0.0215638	0.012107	0.0128595	0.0058984	0.0104045	0.00517825
	51.6	0.14805	0.149653	0.0798529	0.0744029	0.0418672	0.0334656	0.0245464	0.0185976	0.0145273	0.00999358	-0.0041905	0	0.00489244	0.00318844			51.6	0.146604	0.150564	0.0821246	0.0726313	0.0428834	0.0346722	0.0298207	0.0213755	0.0161169	0.0112093	0.0067495	0.00386094	0.00307371	0.00258384			51.6	0.149802	0.155986	0.0884167	0.0806794	0.0501629	0.0392406	0.0348997	0.0217515	0.0212237	0.0121481	0.0123047	0.00591864	0.0100866	0.00519611
	51.8	0.148907	0.150029	0.0797738	0.0746223	0.042103	0.0335722	0.0246484	0.0186592	0.0144892	0.0100273	-0.0041328	0	0.00518301	0.00319935			51.8	0.147066	0.150937	0.0824141	0.0728448	0.043439	0.034783	0.0302891	0.0214466	0.0162279	0.0112473	0.00611572	0.00387418	0.00316	0.00259274			51.8	0.149839	0.156363	0.0888845	0.0809133	0.0503657	0.0393649	0.0349684	0.0218234	0.0212182	0.0121891	0.0125282	0.00593886	0.0102997	0.00521396
	52	0.148943	0.150403	0.0798041	0.0748411	0.0421787	0.0336787	0.0244715	0.0187207	0.0145621	0.010061	-0.0042175	0	0.00579106	0.00321026			52	0.147999	0.151309	0.0825724	0.0730579	0.043435	0.0348935	0.0310984	0.0215176	0.0165925	0.0112853	0.00596808	0.0038874	0.00347544	0.00260163			52	0.149874	0.156738	0.0892786	0.0811468	0.050428	0.039489	0.0347247	0.0218953	0.0210665	0.0122302	0.0123377	0.00595906	0.0102827	0.00523178
	52.2	0.149631	0.150776	0.0800575	0.0750595	0.042333	0.033785	0.0246704	0.0187821	0.0146862	0.0100947	-0.004074	0	0.00616026	0.00322115			52.2	0.1485	0.151679	0.0824276	0.0732706	0.043518	0.0350039	0.0314399	0.0215885	0.0168841	0.0113232	0.00630164	0.00390061	0.00322667	0.00261051			52.2	0.14999	0.157112	0.089331	0.0813797	0.0500953	0.039613	0.0342882	0.0219671	0.0205426	0.0122711	0.0119889	0.00597924	0.00995991	0.0052496
	52.4	0.150265	0.151148	0.0807442	0.0752775	0.0426926	0.0338912	0.0245562	0.0188435	0.015121	0.0101283	-0.0036833	0	0.00610533	0.00323203			52.4	0.148554	0.152049	0.0819027	0.0734828	0.0433007	0.0351142	0.0309524	0.0216594	0.0163981	0.0113612	0.00594962	0.0039138	0.00309836	0.00261939			52.4	0.150163	0.157485	0.0897223	0.0816122	0.0503028	0.0397367	0.033737	0.0220388	0.0204182	0.0123121	0.0116353	0.0059994	0.00982424	0.00526739
	52.6	0.150542	0.151519	0.0810934	0.075495	0.0429626	0.0339972	0.0244969	0.0189048	0.0150538	0.0101619	-0.0036791	0	0.00591376	0.0032429			52.6	0.149155	0.152417	0.0819676	0.0736946	0.0434682	0.0352242	0.0307228	0.0217301	0.0163037	0.0113991	0.00581057	0.00392699	0.00286474	0.00262826			52.6	0.150476	0.157856	0.0904801	0.0818441	0.0504862	0.0398603	0.0338706	0.0221104	0.0205786	0.0123529	0.0113864	0.00601954	0.00949261	0.00528517
	52.8	0.150905	0.151889	0.0809663	0.0757121	0.0430848	0.0341031	0.0247008	0.018966	0.0150425	0.0101954	-0.0035855	0	0.00608951	0.00325377			52.8	0.14948	0.152784	0.0824586	0.0739059	0.0439122	0.0353342	0.0306556	0.0218008	0.0164735	0.0114369	0.00600186	0.00394016	0.00265429	0.00263712			52.8	0.150917	0.158226	0.0913925	0.0820756	0.0512933	0.0399836	0.0342804	0.0221819	0.0206705	0.0123938	0.0114565	0.00603966	0.00940868	0.00530294
	53	0.150854	0.152257	0.0808063	0.0759288	0.0430687	0.0342088	0.0246335	0.0190271	0.0151981	0.0102289	-0.0037284	0	0.00567608	0.00326462			53	0.149706	0.15315	0.0823033	0.0741169	0.0441337	0.0354439	0.0305229	0.0218714	0.0163565	0.0114747	0.00566392	0.00395332	0.00234181	0.00264597			53	0.151778	0.158595	0.0922819	0.0823066	0.0520659	0.0401068	0.0346981	0.0222533	0.0211189	0.0124346	0.0117201	0.00605976	0.00926581	0.00532068
	53.2	0.150879	0.152624	0.0809735	0.076145	0.0430415	0.0343143	0.0245034	0.0190882	0.0150212	0.0102624	-0.0038796	0	0.00520995	0.00327546			53.2	0.150029	0.153514	0.0821792	0.0743274	0.0438724	0.0355535	0.0304609	0.0219419	0.0162273	0.0115125	0.00566384	0.00396647	0.00186133	0.00265482			53.2	0.152228	0.158963	0.0924745	0.082537	0.0521706	0.0402298	0.0350894	0.0223247	0.0207991	0.0124754	0.0118403	0.00607984	0.00912278	0.00533841
	53.4	0.151418	0.152991	0.0805946	0.0763608	0.0431855	0.0344197	0.0245377	0.0191492	0.0151893	0.0102958	-0.0035298	0	0.00524098	0.00328629			53.4	0.150167	0.153878	0.0824403	0.0745374	0.0441489	0.035663	0.0301615	0.0220123	0.0160676	0.0115502	0.00510337	0.0039796	0.00165815	0.00266366			53.4	0.152814	0.15933	0.0926723	0.082767	0.0521692	0.0403526	0.0351503	0.022396	0.0210554	0.0125161	0.011688	0.00609991	0.00892668	0.00535613
	53.6	0.151029	0.153356	0.0805295	0.0765761	0.0430634	0.034525	0.0238769	0.0192101	0.01444	0.0103292	-0.003843	0	0.00439367	0.00329711			53.6	0.15065	0.15424	0.0829316	0.0747471	0.044241	0.0357723	0.0297201	0.0220827	0.0162825	0.0115879	0.00512926	0.00399273	0.00177147	0.00267248			53.6	0.153361	0.159695	0.092359	0.0829965	0.05236	0.0404752	0.0349846	0.0224671	0.021231	0.0125568	0.0118874	0.00611995	0.00892826	0.00537383
	53.8	0.151715	0.153719	0.0810217	0.076791	0.0435084	0.0346301	0.0237901	0.0192709	0.0145854	0.0103626	-0.0037989	0	0.00375732	0.00330792			53.8	0.151013	0.154601	0.0831327	0.0749563	0.0446349	0.0358814	0.0298253	0.022153	0.01611	0.0116256	0.00502367	0.00400584	0.00189234	0.00268131			53.8	0.154006	0.160059	0.0925632	0.0832255	0.0525959	0.0405976	0.0347497	0.0225382	0.0214866	0.0125974	0.0121593	0.00613998	0.00892359	0.00539151
	54	0.151789	0.154082	0.0813184	0.0770055	0.0436837	0.034735	0.0234119	0.0193317	0.0145572	0.0103959	-0.0035537	0	0.00411544	0.00331872			54	0.151833	0.154961	0.0831971	0.0751651	0.0446772	0.0359904	0.0299458	0.0222232	0.0168826	0.0116632	0.00489447	0.00401894	0.00255221	0.00269012			54	0.155178	0.160421	0.0928027	0.083454	0.0531779	0.0407199	0.0351293	0.0226093	0.0218465	0.012638	0.0124686	0.00615999	0.00908658	0.00540917
	54.2	0.151973	0.154444	0.0811858	0.0772195	0.0437351	0.0348398	0.0232625	0.0193924	0.0144668	0.0104292	-0.0039625	0	0.00380906	0.00332952			54.2	0.151851	0.15532	0.0838463	0.0753734	0.0447331	0.0360992	0.0299818	0.0222933	0.0172633	0.0117008	0.00505575	0.00403202	0.00311323	0.00269893			54.2	0.155283	0.160783	0.0928686	0.083682	0.0532025	0.040842	0.035006	0.0226802	0.0216496	0.0126785	0.0126066	0.00617997	0.00876621	0.00542682
	54.4	0.152558	0.154804	0.0816328	0.0774331	0.0439915	0.0349444	0.0235388	0.0194531	0.0143651	0.0104625	-0.0041596	0	0.00391112	0.0033403			54.4	0.152039	0.155678	0.0838692	0.0755813	0.0448721	0.0362078	0.029643	0.0223633	0.0173638	0.0117383	0.00506646	0.0040451	0.00308962	0.00270772			54.4	0.155323	0.161143	0.0924059	0.0839095	0.0533003	0.0409639	0.0349558	0.022751	0.0222564	0.012719	0.012881	0.00619994	0.00933832	0.00544446
	54.6	0.152895	0.155163	0.0822094	0.0776462	0.0435873	0.0350489	0.0239334	0.0195136	0.0141251	0.0104957	-0.0044108	0	0.00378901	0.00335107			54.6	0.151909	0.156034	0.0831756	0.0757888	0.0440981	0.0363163	0.0287804	0.0224333	0.0165278	0.0117758	0.00396738	0.00405816	0.00250416	0.00271651			54.6	0.155242	0.161502	0.0924858	0.0841365	0.0529475	0.0410855	0.0345387	0.0228218	0.021853	0.0127595	0.0130168	0.00621989	0.00952043	0.00546207
	54.8	0.15288	0.155521	0.0826355	0.077859	0.0435575	0.0351532	0.024499	0.0195741	0.0138222	0.010529	-0.0044421	0	0.00370636	0.00336183			54.8	0.152298	0.15639	0.0836122	0.0759959	0.0438879	0.0364247	0.0287756	0.0225031	0.0165757	0.0118133	0.00400824	0.00407121	0.00268842	0.00272529			54.8	0.155559	0.16186	0.0926323	0.0843631	0.0533296	0.0412071	0.0344724	0.0228925	0.0218696	0.0127999	0.0136393	0.00623982	0.0096079	0.00547968
	55	0.153343	0.155879	0.0833617	0.0780713	0.0439357	0.0352573	0.0246324	0.0196345	0.0140974	0.0105621	-0.0043015	0	0.00423425	0.00337258			55	0.152705	0.156744	0.0843	0.0762026	0.0440849	0.0365328	0.0289485	0.0225729	0.0168463	0.0118507	0.00449265	0.00408425	0.00262366	0.00273407			55	0.155928	0.162217	0.092554	0.0845891	0.0536842	0.0413284	0.0342134	0.0229631	0.0220612	0.0128403	0.0137137	0.00625973	0.00934584	0.00549726
	55.2	0.154001	0.156234	0.0835392	0.0782832	0.0443625	0.0353613	0.0249162	0.0196949	0.0143066	0.0105953	-0.0044621	0	0.00459291	0.00338332			55.2	0.153306	0.157097	0.0842874	0.0764088	0.0445376	0.0366409	0.0292719	0.0226426	0.016668	0.0118881	0.00472331	0.00409727	0.00265449	0.00274284			55.2	0.15635	0.162572	0.0927946	0.0848147	0.053893	0.0414496	0.0344155	0.0230336	0.0218433	0.0128807	0.0140047	0.00627963	0.00985891	0.00551483
	55.4	0.15439	0.156589	0.0835371	0.0784946	0.0440492	0.0354652	0.0252957	0.0197552	0.0140433	0.0106283	-0.0045343	0	0.00447133	0.00339405			55.4	0.153141	0.157449	0.0840483	0.0766146	0.0442452	0.0367487	0.0290902	0.0227123	0.0161255	0.0119255	0.00437877	0.00411029	0.00197425	0.00275159			55.4	0.156646	0.162926	0.0928139	0.0850398	0.0536891	0.0415705	0.0342331	0.023104	0.0212483	0.012921	0.01419	0.0062995	0.00984716	0.00553238
	55.6	0.15451	0.156943	0.083543	0.0787056	0.0440656	0.0355689	0.0254577	0.0198154	0.0138844	0.0106614	-0.0045098	0	0.0040681	0.00340477			55.6	0.153508	0.1578	0.0842092	0.07682	0.0440868	0.0368564	0.0290861	0.0227818	0.016007	0.0119628	0.00421477	0.00412329	0.00223646	0.00276034			55.6	0.156642	0.163279	0.0933482	0.0852644	0.0537266	0.0416913	0.033661	0.0231743	0.0212958	0.0129612	0.0139753	0.00631935	0.0105307	0.00554992
	55.8	0.155129	0.157295	0.08351	0.0789162	0.044134	0.0356725	0.0256095	0.0198755	0.013589	0.0106944	-0.0043298	0	0.00411451	0.00341548			55.8	0.153505	0.158149	0.0844868	0.077025	0.0438347	0.036964	0.0290936	0.0228513	0.0155803	0.0120001	0.00385494	0.00413628	0.00181989	0.00276909			55.8	0.156753	0.163631	0.0933088	0.0854886	0.0540607	0.0418119	0.0338331	0.0232446	0.0211206	0.0130014	0.0137486	0.00633919	0.0105413	0.00556744
	56	0.155477	0.157647	0.0838544	0.0791264	0.0443551	0.0357759	0.0254235	0.0199356	0.013544	0.0107274	-0.0044583	0	0.0042371	0.00342618			56	0.153407	0.158498	0.0843483	0.0772295	0.0434359	0.0370714	0.029073	0.0229207	0.0153572	0.0120373	0.00377589	0.00414925	0.00141419	0.00277782			56	0.156879	0.163981	0.0935784	0.0857122	0.0540952	0.0419323	0.0335933	0.0233148	0.0209977	0.0130416	0.0133702	0.00635901	0.0104741	0.00558494
	56.2	0.156329	0.157997	0.0840458	0.0793361	0.0446744	0.0358791	0.0255483	0.0199956	0.0140245	0.0107604	-0.0045174	0	0.00444547	0.00343687			56.2	0.153328	0.158845	0.0841842	0.0774337	0.0433548	0.0371786	0.028964	0.02299	0.0156384	0.0120745	0.00395244	0.00416222	0.00073047	0.00278655			56.2	0.156698	0.164331	0.0935504	0.0859354	0.053671	0.0420526	0.0331061	0.0233848	0.0206363	0.0130817	0.0124918	0.0063788	0.00997618	0.00560243
	56.4	0.156548	0.158347	0.0846382	0.0795454	0.0451313	0.0359822	0.0257574	0.0200555	0.0145194	0.0107933	-0.0042579	0	0.00482491	0.00344754			56.4	0.153107	0.159192	0.0840458	0.0776374	0.0434869	0.0372857	0.0285529	0.0230592	0.0153287	0.0121117	0.00359061	0.00417517	0.00041628	0.00279527			56.4	0.156567	0.164679	0.093773	0.0861581	0.0540803	0.0421726	0.0330788	0.0234548	0.0206012	0.0131218	0.0118729	0.00639858	0.00994124	0.00561991
	56.6	0.157007	0.158695	0.08437	0.0797543	0.0455697	0.0360852	0.0260342	0.0201153	0.0147955	0.0108262	-0.0044796	0	0.00489099	0.00345821			56.6	0.153631	0.159537	0.0843469	0.0778407	0.043896	0.0373926	0.028603	0.0231284	0.0149508	0.0121488	0.0039735	0.00418811	-0.0001683	0.00280398			56.6	0.15699	0.165026	0.0940718	0.0863803	0.054257	0.0422925	0.0333965	0.0235248	0.020376	0.0131619	0.01188	0.00641834	0.0100519	0.00563736
	56.8	0.156937	0.159042	0.0841191	0.0799628	0.0455757	0.036188	0.0260701	0.0201751	0.0148448	0.010859	-0.0042214	0	0.00486351	0.00346887			56.8	0.154341	0.159881	0.0849493	0.0780436	0.0442851	0.0374994	0.0290619	0.0231974	0.0149771	0.0121859	0.00471387	0.00420104	-0.0002319	0.00281268			56.8	0.157297	0.165372	0.0942416	0.086602	0.0545586	0.0424122	0.0336912	0.0235946	0.0204982	0.0132019	0.0120319	0.00643808	0.00977152	0.0056548
	57	0.15703	0.159388	0.0838479	0.0801708	0.0452354	0.0362906	0.0258167	0.0202348	0.014964	0.0108919	-0.0044834	0	0.00459632	0.00347952			57	0.154582	0.160224	0.0850884	0.0782461	0.0443863	0.0376061	0.0293646	0.0232664	0.0151389	0.012223	0.00456702	0.00421396	-0.0004012	0.00282138			57	0.158139	0.165716	0.0945325	0.0868233	0.0549433	0.0425317	0.0336918	0.0236644	0.0203579	0.0132419	0.012164	0.0064578	0.00985536	0.00567223
	57.2	0.157027	0.159733	0.0837972	0.0803784	0.0455173	0.0363931	0.0255911	0.0202944	0.0150556	0.0109246	-0.0045215	0	0.00463634	0.00349016			57.2	0.155382	0.160565	0.0857	0.0784481	0.044549	0.0377125	0.0299543	0.0233353	0.0154569	0.01226	0.00539706	0.00422687	2.559e-05	0.00283007			57.2	0.158522	0.16606	0.0943614	0.0870441	0.0547199	0.042651	0.0336467	0.023734	0.0201041	0.0132818	0.011776	0.00647751	0.0090098	0.00568964
	57.4	0.157129	0.160076	0.0835754	0.0805856	0.0447715	0.0364955	0.0251744	0.020354	0.0153089	0.0109574	-0.0043808	0	0.00434227	0.00350079			57.4	0.15626	0.160906	0.086175	0.0786498	0.0451275	0.0378188	0.0303113	0.0234041	0.0160741	0.012297	0.00558477	0.00423976	0.00080269	0.00283875			57.4	0.159035	0.166402	0.0944162	0.0872644	0.0546619	0.0427702	0.0337731	0.0238036	0.0201274	0.0133217	0.0114796	0.00649719	0.00877729	0.00570703
	57.6	0.157145	0.160419	0.0840898	0.0807924	0.0448315	0.0365977	0.0248217	0.0204135	0.0149229	0.0109901	-0.0043679	0	0.00438962	0.00351141			57.6	0.157038	0.161246	0.0862862	0.078851	0.0455438	0.037925	0.0303347	0.0234729	0.0165932	0.0123339	0.00611276	0.00425264	0.00068576	0.00284742			57.6	0.159222	0.166743	0.0945517	0.0874843	0.0549743	0.0428892	0.0342524	0.0238731	0.0199573	0.0133615	0.011471	0.00651686	0.00861722	0.00572441
	57.8	0.157917	0.160761	0.0846402	0.0809988	0.0452429	0.0366997	0.0250901	0.0204729	0.0155568	0.0110228	-0.0039413	0	0.00481353	0.00352202			57.8	0.156994	0.161584	0.0858405	0.0790518	0.0454398	0.038031	0.0301409	0.0235416	0.016209	0.0123708	0.00613378	0.00426551	0.0007404	0.00285609			57.8	0.159831	0.167083	0.0952357	0.0877037	0.0553634	0.043008	0.0344626	0.0239425	0.0202696	0.0134013	0.0118228	0.0065365	0.00897503	0.00574177
	58	0.157791	0.161101	0.08474	0.0812047	0.0447818	0.0368016	0.0247882	0.0205323	0.0153605	0.0110554	-0.004281	0	0.00502815	0.00353262			58	0.157714	0.161922	0.0863941	0.0792523	0.0455132	0.0381368	0.030209	0.0236102	0.0169598	0.0124077	0.00681426	0.00427837	0.0008784	0.00286474			58	0.160238	0.167422	0.0951869	0.0879226	0.0557438	0.0431266	0.0351257	0.0240119	0.0204722	0.0134411	0.0121064	0.00655613	0.00915454	0.00575911
	58.2	0.15766	0.161441	0.0845165	0.0814103	0.0442773	0.0369034	0.0246611	0.0205916	0.0151138	0.0110881	-0.0047154	0	0.00448825	0.00354321			58.2	0.157779	0.162258	0.0868275	0.0794523	0.0454507	0.0382426	0.0299996	0.0236787	0.0172753	0.0124445	0.0067223	0.00429121	0.00069644	0.00287339			58.2	0.160375	0.16776	0.0955902	0.088141	0.0560792	0.043245	0.035237	0.0240811	0.020619	0.0134808	0.0127127	0.00657574	0.00970021	0.00577644
	58.4	0.158267	0.161779	0.0852424	0.0816154	0.0446214	0.037005	0.0253335	0.0206508	0.0152217	0.0111206	-0.0046261	0	0.00465936	0.00355379			58.4	0.158065	0.162593	0.086379	0.0796519	0.0453932	0.0383481	0.0301234	0.0237471	0.0171617	0.0124813	0.0064362	0.00430404	0.00023752	0.00288204			58.4	0.160479	0.168096	0.0957817	0.088359	0.0560251	0.0433633	0.0353847	0.0241503	0.0204444	0.0135205	0.0128144	0.00659533	0.010044	0.00579376
	58.6	0.158679	0.162117	0.0858966	0.0818201	0.0445149	0.0371064	0.025982	0.0207099	0.0154406	0.0111532	-0.0042904	0	0.0049468	0.00356436			58.6	0.15819	0.162928	0.0862156	0.0798511	0.0452312	0.0384535	0.030246	0.0238155	0.0168679	0.0125181	0.00565063	0.00431686	0.00043253	0.00289067			58.6	0.161004	0.168432	0.0962677	0.0885765	0.0561012	0.0434813	0.035388	0.0242194	0.0207147	0.0135601	0.0131106	0.0066149	0.0102424	0.00581105
	58.8	0.15895	0.162453	0.0865351	0.0820244	0.0448133	0.0372077	0.0265555	0.020769	0.0155909	0.0111857	-0.0037649	0	0.00537277	0.00357492			58.8	0.158312	0.163261	0.0866536	0.0800498	0.044919	0.0385587	0.0304853	0.0238837	0.0169522	0.0125548	0.00532803	0.00432967	0.0002314	0.0028993			58.8	0.161666	0.168766	0.0963864	0.0887936	0.0567907	0.0435992	0.035492	0.0242884	0.0208858	0.0135997	0.0134495	0.00663445	0.0100247	0.00582833
	59	0.159404	0.162788	0.0868579	0.0822282	0.0448438	0.0373089	0.0263421	0.020828	0.0156638	0.0112182	-0.0037816	0	0.00572842	0.00358547			59	0.157926	0.163593	0.0866416	0.0802482	0.0447278	0.0386638	0.0302295	0.0239519	0.0168833	0.0125915	0.00469315	0.00434247	-0.0001789	0.00290792			59	0.16242	0.169099	0.0971765	0.0890101	0.057356	0.043717	0.0360299	0.0243573	0.02148	0.0136393	0.0138487	0.00665399	0.0104413	0.0058456
	59.2	0.159336	0.163122	0.086324	0.0824317	0.0444671	0.0374099	0.0263905	0.0208869	0.0152999	0.0112506	-0.004464	0	0.0049227	0.00359601			59.2	0.158227	0.163924	0.0862719	0.0804462	0.0445303	0.0387687	0.0298393	0.0240201	0.0162237	0.0126281	0.00388573	0.00435526	-0.0002689	0.00291653			59.2	0.162327	0.169431	0.0975869	0.0892263	0.0568668	0.0438345	0.0359261	0.0244262	0.0213671	0.0136788	0.0137796	0.0066735	0.0105471	0.00586285
	59.4	0.159566	0.163456	0.0861222	0.0826347	0.0440011	0.0375107	0.0260992	0.0209458	0.0146569	0.011283	-0.0041886	0	0.00422066	0.00360654			59.4	0.158079	0.164254	0.0862608	0.0806437	0.044505	0.0388735	0.0295833	0.0240881	0.0158456	0.0126647	0.0031038	0.00436803	-4.919e-05	0.00292513			59.4	0.162728	0.169762	0.0982116	0.0894419	0.0568413	0.0439519	0.0362091	0.024495	0.0214765	0.0137182	0.0138026	0.006693	0.0102914	0.00588008
	59.6	0.1598	0.163788	0.0866631	0.0828374	0.0440376	0.0376114	0.0262513	0.0210046	0.0145724	0.0113154	-0.0040641	0	0.00400931	0.00361706			59.6	0.158078	0.164582	0.0865077	0.0808409	0.0445876	0.0389782	0.0294577	0.0241561	0.0155992	0.0127013	0.00292209	0.00438079	0.00021743	0.00293373			59.6	0.162733	0.170091	0.0985027	0.0896571	0.0570051	0.0440691	0.0362296	0.0245636	0.0215704	0.0137577	0.0132822	0.00671248	0.0100179	0.0058973
	59.8	0.160216	0.164119	0.0866515	0.0830396	0.0441563	0.037712	0.0260951	0.0210633	0.0143474	0.0113477	-0.0040127	0	0.00388147	0.00362757			59.8	0.158146	0.16491	0.0865236	0.0810377	0.0448643	0.0390826	0.029829	0.024224	0.0160714	0.0127379	0.00311663	0.00439354	0.00060204	0.00294231			59.8	0.162751	0.17042	0.0983184	0.0898719	0.0563475	0.0441861	0.0364322	0.0246322	0.0217265	0.0137971	0.0134003	0.00673194	0.00958061	0.00591451
	60	0.16033	0.164449	0.0868073	0.0832414	0.0443857	0.0378124	0.0257437	0.021122	0.0144476	0.01138	-0.0041284	0	0.00343888	0.00363807			60	0.158205	0.165237	0.0863214	0.081234	0.044869	0.039187	0.0298863	0.0242918	0.0162658	0.0127744	0.00269926	0.00440628	0.00065522	0.00295089			60	0.162665	0.170747	0.0984202	0.0900861	0.0560687	0.0443029	0.036215	0.0247008	0.0217485	0.0138364	0.0133042	0.00675138	0.0090231	0.00593169
	60.2	0.160814	0.164778	0.0868494	0.0834428	0.0444234	0.0379127	0.0257891	0.0211805	0.014563	0.0114123	-0.0042396	0	0.00346207	0.00364856			60.2	0.158492	0.165562	0.0863277	0.08143	0.0449011	0.0392911	0.0297963	0.0243595	0.0164489	0.0128108	0.00250626	0.00441901	0.00056277	0.00295947			60.2	0.162323	0.171074	0.0982498	0.0902999	0.0555184	0.0444196	0.0358518	0.0247692	0.0214557	0.0138757	0.0126426	0.0067708	0.00826917	0.00594886
	60.4	0.161349	0.165106	0.0876757	0.0836438	0.0451116	0.0380128	0.0264411	0.0212391	0.0147979	0.0114445	-0.0039377	0	0.00356934	0.00365904			60.4	0.158942	0.165887	0.0869866	0.0816255	0.0451881	0.0393952	0.0297672	0.0244271	0.0162636	0.0128472	0.00279489	0.00443172	0.00096716	0.00296803			60.4	0.161984	0.171399	0.0983319	0.0905133	0.0553132	0.0445361	0.0355292	0.0248375	0.0211418	0.013915	0.0122999	0.00679021	0.0076647	0.00596602
	60.6	0.161854	0.165433	0.0879133	0.0838444	0.0452634	0.0381128	0.0264127	0.0212975	0.0147282	0.0114768	-0.0038687	0	0.00301442	0.00366951			60.6	0.159687	0.166211	0.0872637	0.0818207	0.0455498	0.0394991	0.0301545	0.0244947	0.0158295	0.0128836	0.00311723	0.00444442	0.00101916	0.00297659			60.6	0.162725	0.171723	0.0986407	0.0907262	0.0549795	0.0446524	0.0356311	0.0249058	0.0209865	0.0139542	0.0126902	0.00680959	0.00753459	0.00598316
	60.8	0.161776	0.165759	0.0880387	0.0840446	0.0446866	0.0382126	0.0261114	0.0213559	0.0145112	0.0115089	-0.0039756	0	0.00254536	0.00367997			60.8	0.16018	0.166533	0.0881824	0.0820154	0.0458693	0.0396028	0.0305873	0.0245622	0.0161304	0.01292	0.00373936	0.00445711	0.00146729	0.00298514			60.8	0.163265	0.172046	0.098889	0.0909386	0.0549187	0.0447685	0.0353567	0.024974	0.021245	0.0139934	0.0123374	0.00682896	0.0071138	0.00600028
	61	0.162171	0.166083	0.088235	0.0842443	0.0446694	0.0383123	0.0263281	0.0214142	0.0147894	0.0115411	-0.0039824	0	0.00292674	0.00369042			61	0.160472	0.166855	0.0884973	0.0822098	0.0457413	0.0397063	0.0304474	0.0246296	0.0164375	0.0129563	0.00390697	0.00446979	0.00193178	0.00299368			61	0.16408	0.172368	0.099494	0.0911506	0.0550282	0.0448845	0.0355656	0.0250421	0.0210125	0.0140326	0.0123445	0.00684831	0.00715184	0.00601739
	61.2	0.162479	0.166407	0.0883857	0.0844437	0.044465	0.0384118	0.026133	0.0214724	0.0148788	0.0115732	-0.0039035	0	0.00330826	0.00370086			61.2	0.161634	0.167175	0.0889678	0.0824038	0.0462873	0.0398098	0.0309026	0.0246969	0.0170477	0.0129926	0.0052165	0.00448246	0.00222938	0.00300221			61.2	0.164262	0.172689	0.0995209	0.0913622	0.0548045	0.0450002	0.0355884	0.0251101	0.0207124	0.0140717	0.0122558	0.00686764	0.00685968	0.00603448
	61.4	0.162761	0.16673	0.0883516	0.0846427	0.0438321	0.0385112	0.0257752	0.0215306	0.0149762	0.0116052	-0.0037943	0	0.0032644	0.00371129			61.4	0.162354	0.167494	0.0894696	0.0825973	0.0468419	0.039913	0.0307063	0.0247642	0.0172774	0.0130288	0.00572367	0.00449511	0.00248376	0.00301074			61.4	0.164793	0.173009	0.0997599	0.0915732	0.054723	0.0451159	0.0361185	0.0251781	0.0206276	0.0141107	0.0121855	0.00688695	0.00770136	0.00605156
	61.6	0.163031	0.167052	0.088702	0.0848413	0.0439665	0.0386105	0.0255788	0.0215887	0.0145369	0.0116373	-0.0037935	0	0.00348763	0.00372171			61.6	0.162632	0.167813	0.0895691	0.0827905	0.0470361	0.0400162	0.0307541	0.0248314	0.0171752	0.013065	0.00616314	0.00450776	0.00212013	0.00301926			61.6	0.165143	0.173327	0.100363	0.0917839	0.0552174	0.0452313	0.0365915	0.025246	0.0209449	0.0141498	0.0124815	0.00690624	0.00847722	0.00606862
	61.8	0.163704	0.167373	0.0890155	0.0850394	0.0439653	0.0387096	0.0253973	0.0216467	0.0149388	0.0116693	-0.0038053	0	0.00313282	0.00373212			61.8	0.163129	0.16813	0.0900359	0.0829833	0.0473195	0.0401191	0.031055	0.0248985	0.0171151	0.0131012	0.00682372	0.00452039	0.00209805	0.00302777			61.8	0.165844	0.173645	0.10067	0.091994	0.0554016	0.0453466	0.0367438	0.0253137	0.0214925	0.0141888	0.0130915	0.00692552	0.00960478	0.00608567
	62	0.164205	0.167692	0.0896484	0.0852372	0.0439829	0.0388085	0.0253649	0.0217047	0.014835	0.0117013	-0.0037619	0	0.00363781	0.00374253			62	0.163806	0.168446	0.0908418	0.0831757	0.047537	0.040222	0.0314681	0.0249655	0.0174678	0.0131374	0.00729833	0.00453301	0.00189572	0.00303628			62	0.166369	0.173961	0.10073	0.0922038	0.0557071	0.0454616	0.0371156	0.0253814	0.0215766	0.0142277	0.0132676	0.00694477	0.0104372	0.0061027
	62.2	0.16491	0.168011	0.0895962	0.0854346	0.0445528	0.0389073	0.0255142	0.0217626	0.01485	0.0117332	-0.0037485	0	0.00384737	0.00375292			62.2	0.164018	0.168762	0.0912016	0.0833677	0.0480545	0.0403246	0.0320684	0.0250325	0.0177493	0.0131734	0.00762237	0.00454562	0.00183658	0.00304477			62.2	0.167125	0.174277	0.100913	0.0924131	0.0562433	0.0455766	0.037583	0.0254491	0.0216248	0.0142666	0.0137425	0.00696401	0.0112408	0.00611971
	62.4	0.166001	0.168329	0.0901467	0.0856315	0.0455272	0.039006	0.0262564	0.0218204	0.0152801	0.0117651	-0.0032129	0	0.0043969	0.0037633			62.4	0.164184	0.169076	0.0913622	0.0835592	0.0482006	0.0404272	0.0326753	0.0250993	0.0173436	0.0132095	0.00762218	0.00455821	0.0016651	0.00305326			62.4	0.167624	0.174591	0.100681	0.0926219	0.0562629	0.0456913	0.0376855	0.0255166	0.0215982	0.0143055	0.0135556	0.00698323	0.011424	0.00613671
	62.6	0.166393	0.168646	0.0903989	0.0858281	0.0453775	0.0391045	0.0263346	0.0218782	0.0152661	0.011797	-0.003237	0	0.00484975	0.00377367			62.6	0.164656	0.169389	0.0921411	0.0837505	0.0481254	0.0405295	0.0327622	0.0251661	0.017614	0.0132456	0.00761658	0.0045708	0.00175432	0.00306174			62.6	0.168333	0.174904	0.100982	0.0928303	0.0567327	0.0458059	0.0380812	0.0255841	0.0224806	0.0143443	0.0140514	0.00700243	0.0120147	0.00615369
	62.8	0.166585	0.168962	0.0904532	0.0860243	0.0456492	0.0392029	0.02644	0.0219358	0.0152037	0.0118288	-0.0035832	0	0.00522984	0.00378404			62.8	0.164309	0.169701	0.0919452	0.0839413	0.0481125	0.0406318	0.0324496	0.0252329	0.017326	0.0132815	0.00728909	0.00458337	0.00104204	0.00307022			62.8	0.168703	0.175217	0.101505	0.0930382	0.0573013	0.0459203	0.03849	0.0256515	0.0227844	0.0143831	0.0144356	0.00702161	0.0121261	0.00617066
	63	0.166568	0.169276	0.0896432	0.08622	0.0451059	0.0393011	0.0261696	0.0219935	0.0147157	0.0118606	-0.0044814	0	0.00498837	0.00379439			63	0.164461	0.170013	0.091551	0.0841317	0.0484086	0.0407339	0.0325629	0.0252995	0.0171473	0.0133175	0.00741599	0.00459593	0.00115131	0.00307868			63	0.169246	0.175528	0.102408	0.0932457	0.0579709	0.0460345	0.0391601	0.0257188	0.0233917	0.0144218	0.0150196	0.00704078	0.0131317	0.00618761
	63.2	0.166825	0.16959	0.0894928	0.0864154	0.0448809	0.0393992	0.0262211	0.022051	0.0146732	0.0118924	-0.0045226	0	0.0048962	0.00380473			63.2	0.165014	0.170323	0.0917122	0.0843217	0.0484704	0.0408358	0.033055	0.0253661	0.0172446	0.0133534	0.00773548	0.00460848	0.00125781	0.00308714			63.2	0.168903	0.175838	0.102525	0.0934528	0.0577115	0.0461485	0.0391337	0.025786	0.0232656	0.0144605	0.0150655	0.00705992	0.0126171	0.00620455
	63.4	0.166809	0.169903	0.0893911	0.0866104	0.0449829	0.0394971	0.0259177	0.0221085	0.0141768	0.0119241	-0.0043089	0	0.00490475	0.00381507			63.4	0.165469	0.170632	0.0912483	0.0845114	0.0485936	0.0409376	0.0332246	0.0254326	0.0172803	0.0133893	0.00796454	0.00462102	0.00170884	0.00309559			63.4	0.169199	0.176147	0.103038	0.0936594	0.0581734	0.0462624	0.0396334	0.0258531	0.0233515	0.0144992	0.0153817	0.00707905	0.0124156	0.00622147
	63.6	0.166654	0.170215	0.0894859	0.086805	0.0453774	0.0395949	0.0261257	0.0221659	0.0140151	0.0119558	-0.0040545	0	0.00484458	0.00382539			63.6	0.165742	0.17094	0.0913705	0.0847006	0.0488804	0.0410392	0.0336744	0.025499	0.017665	0.0134251	0.00816935	0.00463355	0.00186969	0.00310404			63.6	0.169471	0.176455	0.103149	0.0938655	0.0585462	0.0463761	0.0400101	0.0259202	0.0238153	0.0145378	0.0155598	0.00709816	0.012286	0.00623838
	63.8	0.166401	0.170526	0.0892549	0.0869991	0.0454949	0.0396926	0.0261726	0.0222233	0.0138037	0.0119875	-0.0040723	0	0.00461208	0.0038357			63.8	0.165866	0.171248	0.0908176	0.0848895	0.0484506	0.0411407	0.0333901	0.0255653	0.0177143	0.0134609	0.00768774	0.00464606	0.00175518	0.00311247			63.8	0.169393	0.176762	0.102919	0.0940713	0.0586468	0.0464896	0.039605	0.0259872	0.0241265	0.0145764	0.0156868	0.00711725	0.0119597	0.00625527
	64	0.166532	0.170836	0.0893221	0.087193	0.045672	0.0397901	0.0263595	0.0222805	0.013843	0.0120191	-0.0041295	0	0.00443909	0.00384601			64	0.166036	0.171554	0.0910369	0.085078	0.0483604	0.041242	0.0336695	0.0256316	0.0179522	0.0134967	0.00730217	0.00465856	0.00166039	0.0031209			64	0.169634	0.177068	0.102279	0.0942766	0.058493	0.046603	0.0386735	0.0260541	0.0240061	0.014615	0.0150092	0.00713633	0.01106	0.00627214
	64.2	0.166776	0.171145	0.0895758	0.0873864	0.045901	0.0398875	0.0264139	0.0223377	0.0139455	0.0120508	-0.0045761	0	0.00462432	0.0038563			64.2	0.166333	0.171859	0.0910854	0.0852661	0.0485894	0.0413432	0.0337854	0.0256977	0.0182331	0.0135325	0.00691384	0.00467106	0.00183324	0.00312932			64.2	0.169734	0.177373	0.102144	0.0944814	0.0586107	0.0467162	0.0382657	0.0261209	0.0238911	0.0146535	0.0145902	0.00715538	0.0100525	0.006289
	64.4	0.167335	0.171453	0.0904092	0.0875794	0.0466858	0.0399847	0.0271369	0.0223949	0.0139459	0.0120823	-0.004178	0	0.004915	0.00386659			64.4	0.16669	0.172163	0.0915723	0.0854538	0.0489993	0.0414443	0.0341987	0.0257639	0.0182908	0.0135682	0.00718518	0.00468354	0.00233577	0.00313773			64.4	0.170372	0.177676	0.101532	0.0946858	0.0581247	0.0468292	0.0378325	0.0261876	0.0236014	0.0146919	0.0137845	0.00717442	0.00957423	0.00630585
	64.6	0.167257	0.171759	0.0907401	0.087772	0.0463275	0.0400818	0.0271249	0.022452	0.0139332	0.0121139	-0.004104	0	0.00439932	0.00387686			64.6	0.166742	0.172467	0.0916233	0.0856411	0.0492209	0.0415452	0.0338232	0.0258299	0.017884	0.0136038	0.00709228	0.004696	0.00253799	0.00314614			64.6	0.170935	0.177979	0.101964	0.0948898	0.0580202	0.0469421	0.037902	0.0262543	0.0237119	0.0147303	0.0140762	0.00719344	0.00945249	0.00632267
	64.8	0.166979	0.172066	0.0905751	0.0879642	0.0458852	0.0401787	0.0275491	0.022509	0.0141831	0.0121454	-0.0045128	0	0.00450782	0.00388713			64.8	0.167232	0.172769	0.0921231	0.0858281	0.0490567	0.041646	0.0331898	0.0258958	0.0176309	0.0136395	0.00727038	0.00470846	0.00288631	0.00315454			64.8	0.170944	0.178281	0.102307	0.0950933	0.0580414	0.0470547	0.0376052	0.0263209	0.0238216	0.0147687	0.0134037	0.00721244	0.00938996	0.00633949
	65	0.167501	0.172371	0.0903873	0.0881561	0.0461732	0.0402755	0.0277939	0.0225659	0.0141899	0.0121768	-0.0045048	0	0.00455028	0.00389738			65	0.167905	0.17307	0.0921187	0.0860147	0.048916	0.0417466	0.0327713	0.0259617	0.0180564	0.0136751	0.0070111	0.0047209	0.00268335	0.00316293			65	0.171376	0.178582	0.10247	0.0952964	0.0582624	0.0471673	0.0374862	0.0263874	0.0235119	0.0148071	0.0131234	0.00723142	0.00939573	0.00635628
	65.2	0.167871	0.172675	0.0907554	0.0883475	0.0461531	0.0403722	0.0279476	0.0226228	0.0146054	0.0122083	-0.0044027	0	0.00474564	0.00390763			65.2	0.168526	0.173371	0.0924204	0.0862009	0.0487849	0.041847	0.0326468	0.0260275	0.0177797	0.0137106	0.00733456	0.00473334	0.00258828	0.00317131			65.2	0.171669	0.178881	0.102411	0.0954991	0.0583595	0.0472796	0.0369411	0.0264538	0.0232389	0.0148454	0.0126298	0.00725038	0.00953861	0.00637307
	65.4	0.16807	0.172978	0.0910976	0.0885386	0.0460763	0.0404687	0.0278689	0.0226796	0.0146904	0.0122397	-0.004326	0	0.00429118	0.00391787			65.4	0.168395	0.17367	0.0926781	0.0863867	0.0487714	0.0419474	0.0321368	0.0260932	0.017566	0.0137462	0.00680584	0.00474576	0.00265175	0.00317969			65.4	0.172246	0.17918	0.102393	0.0957013	0.0583276	0.0473918	0.0372977	0.0265201	0.0237381	0.0148837	0.0121934	0.00726933	0.00983219	0.00638983
	65.6	0.16864	0.17328	0.0913881	0.0887293	0.0461469	0.0405651	0.027644	0.0227363	0.014728	0.0122711	-0.0044537	0	0.00413365	0.00392809			65.6	0.167959	0.173968	0.0925439	0.0865721	0.0484556	0.0420475	0.0318463	0.0261589	0.0169872	0.0137816	0.00642409	0.00475817	0.00239372	0.00318805			65.6	0.172499	0.179478	0.102415	0.0959031	0.0583573	0.0475038	0.0370906	0.0265864	0.0235356	0.0149219	0.0119053	0.00728825	0.00983626	0.00640658
	65.8	0.169047	0.173581	0.0917448	0.0889196	0.0465356	0.0406613	0.0275218	0.022793	0.0152282	0.0123024	-0.0042128	0	0.00418934	0.00393831			65.8	0.168401	0.174266	0.09353	0.0867572	0.0488196	0.0421475	0.0319106	0.0262245	0.0173206	0.0138171	0.00675297	0.00477057	0.00248476	0.00319642			65.8	0.173184	0.179774	0.102697	0.0961044	0.0585068	0.0476156	0.0376503	0.0266526	0.0240198	0.0149601	0.0124439	0.00730716	0.0105864	0.00642332
	66	0.169535	0.173881	0.0923163	0.0891095	0.0467766	0.0407574	0.0280228	0.0228496	0.0151112	0.0123337	-0.0041652	0	0.00470638	0.00394852			66	0.168701	0.174562	0.0942485	0.0869418	0.0489607	0.0422474	0.0317228	0.02629	0.0173238	0.0138525	0.00653746	0.00478296	0.00244119	0.00320477			66	0.17298	0.18007	0.101984	0.0963054	0.0585714	0.0477273	0.0374555	0.0267187	0.023256	0.0149982	0.011991	0.00732606	0.0102855	0.00644004
	66.2	0.169796	0.174181	0.0921171	0.089299	0.0469175	0.0408533	0.0279083	0.0229061	0.0152567	0.012365	-0.0040962	0	0.00452442	0.00395872			66.2	0.169023	0.174858	0.0948981	0.0871261	0.0496475	0.0423472	0.0319778	0.0263554	0.0179241	0.0138879	0.00687041	0.00479533	0.00283709	0.00321311			66.2	0.173502	0.180364	0.10212	0.0965059	0.0589795	0.0478388	0.0382199	0.0267847	0.0233917	0.0150363	0.0123371	0.00734493	0.0102897	0.00645675
	66.4	0.170011	0.174479	0.0924722	0.0894881	0.0471441	0.0409492	0.0278573	0.0229626	0.015172	0.0123962	-0.003925	0	0.00474999	0.0039689			66.4	0.169242	0.175152	0.0950334	0.08731	0.0495854	0.0424468	0.0319621	0.0264207	0.0180088	0.0139232	0.00686155	0.0048077	0.00285565	0.00322145			66.4	0.173616	0.180658	0.102362	0.0967059	0.0589796	0.0479501	0.0385699	0.0268507	0.0236496	0.0150744	0.012792	0.00736378	0.0104556	0.00647344
	66.6	0.170348	0.174777	0.0931762	0.0896769	0.0470115	0.0410448	0.0282081	0.023019	0.0154162	0.0124274	-0.0041285	0	0.0049069	0.00397908			66.6	0.169779	0.175446	0.0952033	0.0874936	0.050008	0.0425462	0.0320446	0.026486	0.0185208	0.0139585	0.00723879	0.00482005	0.00319392	0.00322978			66.6	0.173826	0.180951	0.102774	0.0969056	0.0589596	0.0480612	0.0385569	0.0269166	0.0237982	0.0151124	0.0131589	0.00738262	0.0109816	0.00649011
	66.8	0.170912	0.175073	0.0935047	0.0898653	0.0474832	0.0411404	0.0285577	0.0230753	0.0159134	0.0124586	-0.0039129	0	0.00515603	0.00398925			66.8	0.169371	0.175739	0.0947614	0.0876767	0.0498767	0.0426455	0.0319681	0.0265512	0.0184406	0.0139938	0.00717522	0.00483239	0.00306109	0.00323811			66.8	0.173597	0.181242	0.103191	0.0971048	0.0593318	0.0481722	0.0389593	0.0269823	0.0239485	0.0151504	0.0135498	0.00740144	0.0109462	0.00650677
	67	0.171555	0.175369	0.0936578	0.0900533	0.047518	0.0412358	0.0284184	0.0231316	0.0161435	0.0124898	-0.0037627	0	0.00490102	0.00399941			67	0.169619	0.17603	0.0946075	0.0878595	0.0495907	0.0427447	0.0321421	0.0266163	0.018486	0.0140291	0.00713613	0.00484472	0.00262028	0.00324642			67	0.173595	0.181533	0.103941	0.0973036	0.059609	0.0482831	0.0390004	0.0270481	0.0234414	0.0151884	0.013779	0.00742024	0.0111498	0.00652342
	67.2	0.171976	0.175663	0.0940152	0.0902409	0.0473607	0.041331	0.0278759	0.0231878	0.0163413	0.0125209	-0.0030826	0	0.00477288	0.00400956			67.2	0.169316	0.176321	0.0948866	0.088042	0.0488875	0.0428437	0.0321317	0.0266814	0.0189249	0.0140643	0.00692604	0.00485704	0.00228105	0.00325473			67.2	0.173045	0.181823	0.103827	0.097502	0.059242	0.0483937	0.0388321	0.0271137	0.0229747	0.0152263	0.013657	0.00743903	0.0100672	0.00654005
	67.4	0.172218	0.175957	0.0944481	0.0904281	0.0478012	0.0414261	0.0280572	0.0232439	0.0164589	0.012552	-0.0024409	0	0.00474069	0.0040197			67.4	0.169833	0.176611	0.0948114	0.088224	0.0494499	0.0429426	0.0320501	0.0267463	0.0187961	0.0140994	0.00674306	0.00486934	0.00247435	0.00326303			67.4	0.173392	0.182111	0.10391	0.0976999	0.0596091	0.0485042	0.0385064	0.0271792	0.0229042	0.0152642	0.0139153	0.00745779	0.0101254	0.00655666
	67.6	0.172811	0.17625	0.0949807	0.0906149	0.0481063	0.0415211	0.0284732	0.0233	0.0166296	0.012583	-0.0019228	0	0.00505809	0.00402984			67.6	0.169299	0.1769	0.0951223	0.0884057	0.049359	0.0430413	0.0323026	0.0268112	0.0186463	0.0141346	0.00629482	0.00488164	0.00196829	0.00327133			67.6	0.174119	0.182399	0.103994	0.0978974	0.0603631	0.0486145	0.0386312	0.0272447	0.0229955	0.015302	0.0140305	0.00747654	0.01018	0.00657326
	67.8	0.173107	0.176542	0.0955656	0.0908014	0.0480359	0.0416159	0.0286904	0.023356	0.0171875	0.012614	-0.0017829	0	0.00518324	0.00403996			67.8	0.169316	0.177188	0.0947208	0.088587	0.0493017	0.0431399	0.0328006	0.026876	0.0185479	0.0141697	0.00627946	0.00489392	0.00179931	0.00327961			67.8	0.174073	0.182686	0.103937	0.0980945	0.0604952	0.0487247	0.0379972	0.0273101	0.02248	0.0153398	0.0143536	0.00749527	0.00953449	0.00658984
	68	0.17417	0.176833	0.0962951	0.0909875	0.0489472	0.0417106	0.0290723	0.0234119	0.017906	0.012645	-0.0014574	0	0.00577729	0.00405007			68	0.16948	0.177475	0.0951774	0.0887679	0.0498763	0.0432383	0.0336719	0.0269408	0.0186833	0.0142047	0.00650661	0.0049062	0.00164397	0.00328789			68	0.173921	0.182971	0.103243	0.0982912	0.0594711	0.0488347	0.0373988	0.0273755	0.0217559	0.0153775	0.0138166	0.00751398	0.00880097	0.00660641
	68.2	0.174457	0.177123	0.0968766	0.0911732	0.0491998	0.0418052	0.029208	0.0234678	0.0183131	0.012676	-0.0011452	0	0.0061089	0.00406017			68.2	0.16986	0.177761	0.0950422	0.0889485	0.0505169	0.0433366	0.0334349	0.0270055	0.0183623	0.0142398	0.00632435	0.00491846	0.00154741	0.00329616			68.2	0.174107	0.183256	0.10386	0.0984874	0.0595666	0.0489445	0.0378551	0.0274407	0.0214873	0.0154153	0.0142621	0.00753268	0.00880203	0.00662296
	68.4	0.175048	0.177412	0.0976065	0.0913586	0.0497244	0.0418996	0.0295452	0.0235236	0.018615	0.0127069	-0.00053	0	0.00657547	0.00407026			68.4	0.170118	0.178046	0.0953224	0.0891287	0.0507973	0.0434348	0.0332945	0.0270701	0.0180034	0.0142747	0.00669381	0.00493071	0.00191179	0.00330443			68.4	0.17413	0.18354	0.103998	0.0986833	0.0588734	0.0490542	0.0376158	0.0275059	0.0212331	0.0154529	0.0142353	0.00755135	0.008643	0.0066395
	68.6	0.175365	0.1777	0.0979697	0.0915436	0.049279	0.0419939	0.0295631	0.0235793	0.0188549	0.0127378	-0.0009095	0	0.00651857	0.00408035			68.6	0.170721	0.178331	0.0957874	0.0893085	0.050787	0.0435328	0.0331087	0.0271346	0.0175151	0.0143097	0.00661075	0.00494294	0.00189442	0.00331269			68.6	0.173893	0.183823	0.104879	0.0988787	0.0590099	0.0491637	0.037548	0.027571	0.0212522	0.0154906	0.0144762	0.00757001	0.00855332	0.00665602
	68.8	0.175569	0.177988	0.0974825	0.0917281	0.0491966	0.042088	0.0291478	0.023635	0.018715	0.0127686	-0.0014048	0	0.00661072	0.00409042			68.8	0.171062	0.178614	0.0961206	0.089488	0.050646	0.0436307	0.0331194	0.027199	0.0171878	0.0143446	0.00679581	0.00495517	0.00168404	0.00332093			68.8	0.174166	0.184105	0.105402	0.0990737	0.059015	0.049273	0.0374389	0.027636	0.0212078	0.0155282	0.0140038	0.00758865	0.00887918	0.00667253
	69	0.176019	0.178274	0.0975466	0.0919124	0.0494332	0.042182	0.0288732	0.0236906	0.0184622	0.0127995	-0.0013737	0	0.00627032	0.00410049			69	0.171319	0.178897	0.096172	0.0896671	0.0506043	0.0437284	0.0334335	0.0272634	0.0172683	0.0143795	0.00683601	0.00496739	0.00124822	0.00332918			69	0.175122	0.184385	0.105857	0.0992683	0.059264	0.0493821	0.0375525	0.0277009	0.021125	0.0155657	0.0141988	0.00760727	0.00889518	0.00668902
	69.2	0.176097	0.17856	0.0977376	0.0920962	0.0491457	0.0422759	0.0286316	0.0237462	0.0185164	0.0128302	-0.0018171	0	0.0061278	0.00411054			69.2	0.171595	0.179178	0.0960646	0.0898458	0.0502367	0.043826	0.0329815	0.0273277	0.0162366	0.0144144	0.00656743	0.00497959	0.00138474	0.00333741			69.2	0.17507	0.184665	0.105927	0.0994624	0.0587884	0.0494911	0.0373402	0.0277658	0.0207757	0.0156033	0.0135723	0.00762588	0.00858676	0.0067055
	69.4	0.176202	0.178844	0.0977703	0.0922797	0.0490435	0.0423696	0.0283414	0.0238016	0.018269	0.012861	-0.00208	0	0.00585432	0.00412059			69.4	0.171746	0.179459	0.0964059	0.0900241	0.0506543	0.0439235	0.0329157	0.0273919	0.0161632	0.0144492	0.00640076	0.00499178	0.00156847	0.00334564			69.4	0.175662	0.184944	0.105592	0.0996562	0.0586233	0.0496	0.0373846	0.0278305	0.021032	0.0156407	0.0135222	0.00764446	0.00851551	0.00672196
	69.6	0.176424	0.179128	0.097587	0.0924628	0.049432	0.0424632	0.0282696	0.023857	0.0178855	0.0128917	-0.002328	0	0.00597468	0.00413062			69.6	0.172039	0.179739	0.0968686	0.0902021	0.0506422	0.0440208	0.0331854	0.0274561	0.0161751	0.014484	0.00639528	0.00500396	0.00185004	0.00335386			69.6	0.175825	0.185222	0.105412	0.0998495	0.0588047	0.0497087	0.037466	0.0278952	0.0208801	0.0156782	0.0134887	0.00766303	0.00870572	0.00673841
	69.8	0.175806	0.179411	0.0977153	0.0926455	0.0494902	0.0425566	0.0281549	0.0239124	0.0175167	0.0129224	-0.0027219	0	0.00600919	0.00414065			69.8	0.172938	0.180017	0.097498	0.0903798	0.0509869	0.044118	0.0339267	0.0275202	0.0165936	0.0145187	0.00681863	0.00501613	0.00228384	0.00336207			69.8	0.176751	0.1855	0.10622	0.100042	0.0593898	0.0498172	0.0384309	0.0279599	0.02162	0.0157156	0.0139995	0.00768159	0.0094204	0.00675484
	70	0.175396	0.179693	0.0974039	0.0928279	0.0490795	0.0426499	0.0279521	0.0239677	0.0164179	0.0129531	-0.0033323	0	0.00528272	0.00415067			70	0.17338	0.180295	0.0977455	0.0905571	0.0511383	0.044215	0.0339313	0.0275842	0.0167491	0.0145534	0.00658011	0.00502829	0.00259039	0.00337028			70	0.17652	0.185776	0.105553	0.100235	0.0592237	0.0499255	0.0377936	0.0280244	0.020841	0.015753	0.0135771	0.00770012	0.00876186	0.00677126
	70.2	0.174827	0.179974	0.0970514	0.0930099	0.0492399	0.0427431	0.0272306	0.0240229	0.0159099	0.0129837	-0.0039634	0	0.00491554	0.00416068			70.2	0.174065	0.180572	0.098298	0.090734	0.0512088	0.0443119	0.0345666	0.0276481	0.0170951	0.0145881	0.0067952	0.00504044	0.00333977	0.00337847			70.2	0.177115	0.186051	0.105934	0.100427	0.0595895	0.0500337	0.0385715	0.0280889	0.0218115	0.0157903	0.013945	0.00771863	0.00908386	0.00678766
	70.4	0.174447	0.180254	0.0971685	0.0931915	0.0494125	0.0428362	0.0272222	0.024078	0.015575	0.0130143	-0.0043907	0	0.00473821	0.00417068			70.4	0.174744	0.180848	0.0982376	0.0909105	0.0510976	0.0444086	0.0347443	0.027712	0.0174445	0.0146227	0.00683831	0.00505258	0.00383937	0.00338667			70.4	0.177578	0.186325	0.106167	0.100619	0.0601023	0.0501417	0.0391256	0.0281533	0.0220842	0.0158276	0.0142184	0.00773713	0.00920104	0.00680405
	70.6	0.174316	0.180533	0.0969321	0.0933728	0.0496196	0.0429291	0.0270005	0.0241331	0.015325	0.0130449	-0.0051213	0	0.00405309	0.00418066			70.6	0.1757	0.181124	0.0985808	0.0910867	0.0510593	0.0445052	0.0349752	0.0277757	0.0177249	0.0146573	0.00693481	0.0050647	0.00449654	0.00339485			70.6	0.178027	0.186599	0.106242	0.10081	0.0606488	0.0502495	0.0389999	0.0282176	0.0224964	0.0158648	0.0142609	0.00775561	0.00978757	0.00682042
	70.8	0.174161	0.180812	0.0964951	0.0935537	0.0492636	0.0430218	0.0264654	0.0241881	0.01488	0.0130754	-0.0055978	0	0.00353275	0.00419064			70.8	0.175917	0.181398	0.0988612	0.0912625	0.0506515	0.0446017	0.0349777	0.0278395	0.0178965	0.0146919	0.00689907	0.00507681	0.0045234	0.00340302			70.8	0.178109	0.186871	0.106495	0.101001	0.0613252	0.0503572	0.0395744	0.0282819	0.0227283	0.015902	0.0140616	0.00777408	0.00956091	0.00683678
	71	0.173778	0.181089	0.0957233	0.0937342	0.0486087	0.0431145	0.0262601	0.024243	0.0142487	0.0131059	-0.0060616	0	0.0029582	0.00420061			71	0.176373	0.181672	0.0994287	0.091438	0.0508953	0.044698	0.0351081	0.0279031	0.0182746	0.0147265	0.00704475	0.00508892	0.00462504	0.00341119			71	0.178956	0.187142	0.106409	0.101191	0.0613878	0.0504648	0.0392001	0.028346	0.02261	0.0159392	0.0138802	0.00779252	0.00929895	0.00685312
	71.2	0.173923	0.181366	0.0956692	0.0939143	0.0481632	0.043207	0.0262329	0.0242979	0.0144243	0.0131364	-0.0060026	0	0.00271152	0.00421058			71.2	0.175993	0.181944	0.099507	0.0916131	0.0506872	0.0447942	0.0345804	0.0279667	0.0185073	0.014761	0.00703969	0.00510101	0.0045494	0.00341935			71.2	0.179202	0.187413	0.106379	0.101381	0.0610479	0.0505721	0.0387842	0.0284101	0.0224655	0.0159763	0.0136656	0.00781095	0.0090678	0.00686945
	71.4	0.174167	0.181642	0.0957952	0.0940942	0.0484096	0.0432993	0.0265924	0.0243527	0.0145321	0.0131668	-0.0058324	0	0.00307469	0.00422053			71.4	0.176579	0.182216	0.0997399	0.0917879	0.0514194	0.0448902	0.0345353	0.0280302	0.0183667	0.0147954	0.00714678	0.00511309	0.00461195	0.00342751			71.4	0.179585	0.187683	0.106401	0.101571	0.0613115	0.0506793	0.0386316	0.0284741	0.0226234	0.0160134	0.0137558	0.00782936	0.00929629	0.00688576
	71.6	0.174321	0.181917	0.0958941	0.0942736	0.0483229	0.0433916	0.0265144	0.0244075	0.0145162	0.0131972	-0.0062538	0	0.00290624	0.00423047			71.6	0.176765	0.182487	0.0998011	0.0919622	0.051468	0.0449862	0.0348584	0.0280936	0.0186548	0.0148299	0.00744889	0.00512516	0.00466845	0.00343566			71.6	0.179989	0.187951	0.106699	0.10176	0.0616098	0.0507864	0.0388255	0.028538	0.0226575	0.0160505	0.0139913	0.00784775	0.00943633	0.00690206
	71.8	0.174412	0.182191	0.0962176	0.0944526	0.0485097	0.0434836	0.0267419	0.0244622	0.0149001	0.0132276	-0.0058557	0	0.00270168	0.0042404			71.8	0.176995	0.182757	0.0997076	0.0921363	0.0517707	0.0450819	0.0350631	0.0281569	0.0191369	0.0148643	0.00746556	0.00513721	0.00441284	0.0034438			71.8	0.179702	0.188219	0.106881	0.101949	0.0614116	0.0508933	0.0386244	0.0286019	0.0223154	0.0160875	0.0142766	0.00786613	0.00908725	0.00691834
	72	0.175021	0.182464	0.0961654	0.0946314	0.0489429	0.0435756	0.0269704	0.0245168	0.015058	0.0132579	-0.005603	0	0.00303589	0.00425033			72	0.177071	0.183026	0.0997862	0.09231	0.0521098	0.0451775	0.034467	0.0282202	0.0190031	0.0148986	0.00710304	0.00514926	0.00364822	0.00345193			72	0.180189	0.188486	0.107183	0.102137	0.0610001	0.051	0.0390322	0.0286657	0.0224995	0.0161245	0.0144951	0.00788449	0.00965141	0.00693461
	72.2	0.175439	0.182737	0.0963129	0.0948097	0.0488376	0.0436674	0.027188	0.0245714	0.015097	0.0132882	-0.0052968	0	0.00268921	0.00426024			72.2	0.177447	0.183294	0.0994264	0.0924833	0.0521773	0.045273	0.0341614	0.0282834	0.0188496	0.014933	0.00704364	0.00516129	0.00336122	0.00346005			72.2	0.180847	0.188752	0.107944	0.102325	0.0612291	0.0511065	0.0390395	0.0287294	0.0225038	0.0161614	0.0147189	0.00790283	0.00938159	0.00695086
	72.4	0.176427	0.183008	0.0968926	0.0949877	0.0490979	0.0437591	0.0272301	0.0246259	0.0153797	0.0133185	-0.0049151	0	0.00301432	0.00427014			72.4	0.177365	0.183561	0.099039	0.0926563	0.0518965	0.0453684	0.0340588	0.0283465	0.0187805	0.0149673	0.00718728	0.00517332	0.00285442	0.00346817			72.4	0.180807	0.189017	0.107773	0.102513	0.0608629	0.0512129	0.038529	0.028793	0.0227941	0.0161984	0.0145815	0.00792115	0.00927635	0.0069671
	72.6	0.177248	0.183279	0.097011	0.0951653	0.04908	0.0438507	0.0272166	0.0246803	0.0151733	0.0133488	-0.005007	0	0.00290916	0.00428004			72.6	0.178048	0.183828	0.0995574	0.0928289	0.0522624	0.0454636	0.0342295	0.0284095	0.0186259	0.0150015	0.00717049	0.00518533	0.00259294	0.00347628			72.6	0.181318	0.189281	0.108058	0.1027	0.0607742	0.0513192	0.0386056	0.0288566	0.0224639	0.0162352	0.0143095	0.00793945	0.00961009	0.00698332
	72.8	0.177795	0.183549	0.0971056	0.0953426	0.0492279	0.0439421	0.0268301	0.0247347	0.0152394	0.013379	-0.0047354	0	0.00298261	0.00428993			72.8	0.178396	0.184093	0.0992441	0.0930012	0.052529	0.0455587	0.0338152	0.0284725	0.0187952	0.0150358	0.00747346	0.00519733	0.00242413	0.00348438			72.8	0.181676	0.189545	0.108407	0.102887	0.0606122	0.0514252	0.0385764	0.0289201	0.0220574	0.016272	0.014141	0.00795774	0.0095944	0.00699953
	73	0.178872	0.183818	0.0978726	0.0955195	0.0495027	0.0440334	0.0275693	0.024789	0.0159582	0.0134092	-0.0043686	0	0.0032681	0.0042998			73	0.178728	0.184358	0.0991635	0.0931731	0.0523509	0.0456536	0.0333844	0.0285354	0.0188257	0.0150699	0.00713879	0.00520932	0.00166153	0.00349248			73	0.182154	0.189807	0.10822	0.103073	0.0601854	0.0515312	0.0382407	0.0289835	0.0217252	0.0163088	0.0139266	0.00797601	0.00943265	0.00701572
	73.2	0.179842	0.184086	0.098323	0.095696	0.0499392	0.0441245	0.0280945	0.0248432	0.016467	0.0134393	-0.0035306	0	0.00368027	0.00430967			73.2	0.178969	0.184622	0.0988951	0.0933446	0.0521106	0.0457484	0.0329885	0.0285983	0.0185537	0.0151041	0.00674941	0.0052213	0.00142294	0.00350057			73.2	0.181607	0.190068	0.10791	0.10326	0.0597903	0.0516369	0.037717	0.0290468	0.0213528	0.0163456	0.0131465	0.00799426	0.00937214	0.0070319
	73.4	0.18043	0.184353	0.0991366	0.0958722	0.0507401	0.0442155	0.0287759	0.0248974	0.0168979	0.0134694	-0.0028193	0	0.00445543	0.00431953			73.4	0.179073	0.184885	0.0992533	0.0935159	0.052388	0.0458431	0.0332084	0.028661	0.0184939	0.0151382	0.00681715	0.00523327	0.00128991	0.00350865			73.4	0.1821	0.190329	0.108144	0.103445	0.0600406	0.0517425	0.0377865	0.02911	0.0218504	0.0163823	0.0130825	0.0080125	0.00971342	0.00704806
	73.6	0.181093	0.184619	0.0997498	0.096048	0.0515096	0.0443064	0.0292026	0.0249515	0.0171969	0.0134995	-0.0021653	0	0.00490907	0.00432938			73.6	0.178926	0.185147	0.0990446	0.0936867	0.0520986	0.0459376	0.0329641	0.0287237	0.0183205	0.0151723	0.00648462	0.00524522	0.00112001	0.00351672			73.6	0.18223	0.190589	0.108532	0.10363	0.0603052	0.051848	0.0381684	0.0291732	0.0221376	0.016419	0.0129239	0.00803072	0.00982764	0.00706421
	73.8	0.180954	0.184885	0.0994997	0.0962235	0.0516877	0.0443972	0.0292486	0.0250055	0.0169823	0.0135296	-0.0023601	0	0.00487332	0.00433922			73.8	0.178963	0.185409	0.098929	0.0938572	0.0520803	0.046032	0.0327523	0.0287863	0.0178597	0.0152064	0.00627431	0.00525717	0.00097299	0.00352479			73.8	0.18259	0.190848	0.109143	0.103815	0.0607525	0.0519532	0.0384831	0.0292363	0.0223118	0.0164556	0.0132025	0.00804892	0.0100454	0.00708035
	74	0.181452	0.18515	0.0990633	0.0963986	0.051914	0.0444878	0.0291069	0.0250595	0.0168316	0.0135596	-0.0018669	0	0.00450133	0.00434905			74	0.178957	0.185669	0.0991081	0.0940274	0.0518512	0.0461263	0.0323545	0.0288489	0.0176177	0.0152404	0.00575349	0.0052691	0.00082549	0.00353285			74	0.182151	0.191106	0.108831	0.104	0.06109	0.0520584	0.0380699	0.0292993	0.0220807	0.0164922	0.0131303	0.0080671	0.00961237	0.00709646
	74.2	0.181795	0.185414	0.0992148	0.0965734	0.0524041	0.0445783	0.029587	0.0251134	0.0170091	0.0135896	-0.0018255	0	0.00482672	0.00435887			74.2	0.179591	0.185929	0.0996704	0.0941972	0.0517563	0.0462204	0.0326221	0.0289113	0.0178256	0.0152744	0.0059468	0.00528103	0.00117325	0.0035409			74.2	0.182489	0.191363	0.109482	0.104184	0.0616475	0.0521633	0.0389111	0.0293623	0.0226921	0.0165288	0.0132116	0.00808526	0.00970679	0.00711257
	74.4	0.181993	0.185677	0.0993698	0.0967478	0.0526078	0.0446686	0.0302367	0.0251673	0.0174261	0.0136196	-0.0015661	0	0.0050452	0.00436868			74.4	0.17948	0.186188	0.0993559	0.0943667	0.0520613	0.0463143	0.0320878	0.0289737	0.0179356	0.0153083	0.00594142	0.00529294	0.00124259	0.00354895			74.4	0.182907	0.191619	0.109833	0.104367	0.0621769	0.0522681	0.0391437	0.0294252	0.0226392	0.0165653	0.013234	0.00810341	0.00964042	0.00712866
	74.6	0.18204	0.185939	0.0994894	0.0969219	0.0527418	0.0447589	0.0302529	0.0252211	0.017122	0.0136495	-0.0016449	0	0.00481437	0.00437849			74.6	0.180193	0.186446	0.100229	0.0945358	0.0524394	0.0464082	0.0325795	0.0290361	0.0180777	0.0153422	0.00651693	0.00530484	0.00205249	0.00355699			74.6	0.182778	0.191874	0.109986	0.104551	0.0623326	0.0523728	0.0390389	0.029488	0.0229089	0.0166018	0.0137588	0.00812154	0.00994584	0.00714473
	74.8	0.182211	0.1862	0.0990787	0.0970956	0.0522629	0.0448489	0.0302575	0.0252748	0.0172087	0.0136794	-0.0023176	0	0.00477879	0.00438828			74.8	0.180101	0.186703	0.100281	0.0947046	0.0522572	0.0465019	0.0326384	0.0290983	0.0181365	0.0153761	0.00662336	0.00531673	0.00212801	0.00356502			74.8	0.182457	0.192129	0.109887	0.104733	0.0625095	0.0524773	0.038795	0.0295507	0.0225859	0.0166383	0.0134168	0.00813966	0.00951324	0.00716079
	75	0.182425	0.186461	0.0990253	0.0972689	0.0521902	0.0449389	0.0304339	0.0253284	0.0170558	0.0137093	-0.0024637	0	0.00485671	0.00439806			75	0.179743	0.186959	0.100426	0.094873	0.0523666	0.0465955	0.0325325	0.0291605	0.018117	0.01541	0.00666959	0.00532861	0.00206585	0.00357304			75	0.182893	0.192382	0.109938	0.104916	0.0622707	0.0525816	0.0381659	0.0296134	0.0224739	0.0166747	0.0135812	0.00815775	0.00936976	0.00717684
	75.2	0.182435	0.186721	0.0989165	0.0974419	0.0519118	0.0450287	0.0298765	0.025382	0.016861	0.0137391	-0.0026364	0	0.0045135	0.00440784			75.2	0.179487	0.187215	0.0999834	0.0950411	0.052221	0.0466889	0.0323454	0.0292226	0.0177993	0.0154438	0.00638932	0.00534048	0.00199508	0.00358106			75.2	0.183071	0.192635	0.110573	0.105098	0.0623239	0.0526858	0.0382087	0.0296759	0.0228243	0.016711	0.0142081	0.00817583	0.0103051	0.00719287
	75.4	0.182011	0.18698	0.0987086	0.0976146	0.0519319	0.0451184	0.0295388	0.0254356	0.016301	0.0137689	-0.0030741	0	0.0042541	0.0044176			75.4	0.180304	0.187469	0.100418	0.0952089	0.0526989	0.0467822	0.0327888	0.0292847	0.0177982	0.0154776	0.00616074	0.00535233	0.00237086	0.00358907			75.4	0.183251	0.192887	0.110475	0.10528	0.062608	0.0527898	0.038269	0.0297384	0.023387	0.0167474	0.0147758	0.00819389	0.0102769	0.00720889
	75.6	0.181471	0.187238	0.0985991	0.0977869	0.0515152	0.045208	0.0289645	0.025489	0.0156439	0.0137987	-0.0038101	0	0.00356425	0.00442736			75.6	0.18061	0.187723	0.101015	0.0953763	0.0528999	0.0468754	0.0334553	0.0293466	0.0180674	0.0155113	0.00613307	0.00536418	0.00274828	0.00359707			75.6	0.183634	0.193138	0.110832	0.105461	0.0627611	0.0528936	0.038475	0.0298009	0.02348	0.0167837	0.0151825	0.00821194	0.0107071	0.00722489
	75.8	0.181445	0.187495	0.0985117	0.0979588	0.0511796	0.0452974	0.0287388	0.0255425	0.0151645	0.0138284	-0.0041706	0	0.00345676	0.00443711			75.8	0.180527	0.187976	0.10136	0.0955433	0.0531118	0.0469684	0.0336189	0.0294085	0.0181868	0.015545	0.00569183	0.00537601	0.00287419	0.00360507			75.8	0.18339	0.193388	0.110786	0.105642	0.0630442	0.0529973	0.0383956	0.0298632	0.0233174	0.0168199	0.0159735	0.00822996	0.0107089	0.00724087
	76	0.181426	0.187752	0.098033	0.0981304	0.050617	0.0453867	0.028219	0.0255958	0.0142669	0.0138581	-0.0048677	0	0.00316117	0.00444685			76	0.180901	0.188229	0.101416	0.0957101	0.0531635	0.0470613	0.033657	0.0294704	0.018008	0.0155787	0.00552886	0.00538784	0.00284994	0.00361306			76	0.184007	0.193637	0.110721	0.105822	0.062976	0.0531009	0.0385978	0.0299255	0.0234004	0.0168562	0.0161309	0.00824797	0.0106192	0.00725685
	76.2	0.181635	0.188008	0.0981601	0.0983017	0.050596	0.0454759	0.0281476	0.0256491	0.0139729	0.0138878	-0.0054044	0	0.00281567	0.00445658			76.2	0.180882	0.18848	0.101194	0.0958765	0.0528563	0.0471541	0.0341098	0.0295321	0.0178179	0.0156124	0.00549109	0.00539965	0.00295324	0.00362104			76.2	0.184287	0.193886	0.110515	0.106002	0.0626667	0.0532043	0.038369	0.0299877	0.0231761	0.0168923	0.0157149	0.00826597	0.00942159	0.0072728
	76.4	0.182071	0.188263	0.0985515	0.0984726	0.0507584	0.0455649	0.0279935	0.0257023	0.0141779	0.0139175	-0.005634	0	0.00345995	0.0044663			76.4	0.180885	0.188731	0.101283	0.0960425	0.053212	0.0472467	0.0343957	0.0295938	0.0181231	0.015646	0.0057997	0.00541145	0.00317966	0.00362901			76.4	0.184603	0.194133	0.110003	0.106182	0.0624055	0.0533075	0.0385202	0.0300498	0.0233891	0.0169285	0.0161097	0.00828394	0.00975754	0.00728875
	76.6	0.182081	0.188517	0.0990549	0.0986432	0.0508338	0.0456538	0.0280028	0.0257554	0.0139457	0.0139471	-0.0058715	0	0.00363235	0.00447601			76.6	0.18141	0.18898	0.101807	0.0962082	0.0535116	0.0473392	0.0345912	0.0296554	0.0179109	0.0156796	0.00552635	0.00542324	0.00333485	0.00363698			76.6	0.184639	0.19438	0.109906	0.106362	0.0621725	0.0534106	0.0388659	0.0301119	0.0227612	0.0169646	0.0156541	0.0083019	0.00915182	0.00730467
	76.8	0.182369	0.18877	0.0995209	0.0988134	0.0508049	0.0457426	0.028047	0.0258085	0.0140924	0.0139767	-0.0057072	0	0.00377396	0.00448571			76.8	0.181764	0.189229	0.101412	0.0963736	0.0533346	0.0474315	0.034907	0.029717	0.0183834	0.0157131	0.00569481	0.00543502	0.00319984	0.00364494			76.8	0.185239	0.194626	0.110173	0.106541	0.0622876	0.0535135	0.0391748	0.0301739	0.0233202	0.0170007	0.0158118	0.00831984	0.00915834	0.00732059
	77	0.183202	0.189023	0.100478	0.0989832	0.0512992	0.0458312	0.0286219	0.0258616	0.0149924	0.0140062	-0.0051021	0	0.00447142	0.0044954			77	0.18185	0.189478	0.101711	0.0965386	0.0532447	0.0475237	0.0352979	0.0297784	0.0188387	0.0157466	0.00589603	0.00544679	0.00286346	0.00365289			77	0.185705	0.194871	0.110306	0.106719	0.0622451	0.0536163	0.0391772	0.0302358	0.0233938	0.0170367	0.0159219	0.00833777	0.0091703	0.00733649
	77.2	0.183472	0.189274	0.10081	0.0991528	0.0514314	0.0459198	0.0290976	0.0259145	0.0154793	0.0140358	-0.0043239	0	0.00473636	0.00450509			77.2	0.182297	0.189725	0.101587	0.0967033	0.0532189	0.0476158	0.0357364	0.0298398	0.0184327	0.0157801	0.00577632	0.00545855	0.00273562	0.00366084			77.2	0.185615	0.195115	0.110195	0.106897	0.062474	0.0537189	0.0391046	0.0302976	0.0229376	0.0170727	0.015109	0.00835567	0.00884113	0.00735237
	77.4	0.183268	0.189525	0.101061	0.099322	0.0514278	0.0460081	0.0292138	0.0259674	0.0158845	0.0140653	-0.0044331	0	0.00495428	0.00451476			77.4	0.182838	0.189972	0.101964	0.0968676	0.0536352	0.0477078	0.0359316	0.0299012	0.0182521	0.0158135	0.00612907	0.0054703	0.00252451	0.00366877			77.4	0.185773	0.195359	0.110151	0.107075	0.0623129	0.0538213	0.0389638	0.0303594	0.0226959	0.0171087	0.0145795	0.00837356	0.00836584	0.00736824
	77.6	0.183439	0.189776	0.101269	0.0994908	0.0517968	0.0460964	0.0296338	0.0260203	0.0164866	0.0140947	-0.0035248	0	0.00546809	0.00452443			77.6	0.183303	0.190217	0.102046	0.0970316	0.0533387	0.0477996	0.0357445	0.0299624	0.0184323	0.015847	0.00645123	0.00548203	0.00232957	0.00367671			77.6	0.186225	0.195601	0.110326	0.107253	0.0625738	0.0539236	0.0391365	0.0304211	0.0224696	0.0171446	0.0146006	0.00839143	0.00842616	0.0073841
	77.8	0.183801	0.190025	0.101019	0.0996593	0.0519336	0.0461845	0.0297748	0.026073	0.0167402	0.0141242	-0.0035568	0	0.00527972	0.00453408			77.8	0.18336	0.190462	0.102217	0.0971953	0.0534023	0.0478913	0.0357049	0.0300236	0.0182231	0.0158803	0.00613454	0.00549376	0.00153386	0.00368463			77.8	0.186138	0.195843	0.110203	0.10743	0.0623339	0.0540258	0.0392756	0.0304827	0.021796	0.0171805	0.0143292	0.00840929	0.00835812	0.00739994
	78	0.184179	0.190274	0.101256	0.0998275	0.0520878	0.0462725	0.0302791	0.0261257	0.0171427	0.0141536	-0.0032896	0	0.00504824	0.00454373			78	0.183849	0.190707	0.102128	0.0973587	0.0532207	0.0479829	0.0356079	0.0300847	0.0181697	0.0159137	0.00627616	0.00550547	0.00140218	0.00369255			78	0.186342	0.196084	0.110625	0.107606	0.0623103	0.0541278	0.039348	0.0305442	0.0218678	0.0172163	0.0140269	0.00842713	0.00816774	0.00741576
	78.2	0.184952	0.190521	0.101881	0.0999953	0.0527034	0.0463604	0.0311422	0.0261784	0.0179448	0.0141829	-0.003296	0	0.00520735	0.00455337			78.2	0.184354	0.19095	0.102653	0.0975217	0.053668	0.0480743	0.0356733	0.0301458	0.0184044	0.015947	0.00727741	0.00551718	0.0016364	0.00370046			78.2	0.186287	0.196324	0.110883	0.107783	0.06213	0.0542296	0.0394277	0.0306057	0.0216565	0.0172522	0.0139073	0.00844495	0.00792347	0.00743157
	78.4	0.185315	0.190769	0.102479	0.100163	0.0528204	0.0464481	0.0313437	0.026231	0.0187158	0.0142123	-0.0032889	0	0.00528122	0.004563			78.4	0.184376	0.191193	0.102716	0.0976844	0.0540676	0.0481656	0.0352556	0.0302068	0.018285	0.0159803	0.00743984	0.00552887	0.00165906	0.00370836			78.4	0.186565	0.196564	0.111348	0.107959	0.062369	0.0543313	0.0394863	0.0306671	0.0216718	0.0172879	0.014113	0.00846275	0.00811377	0.00744737
	78.6	0.185563	0.191015	0.102672	0.10033	0.053164	0.0465357	0.0315995	0.0262835	0.0188469	0.0142416	-0.0032124	0	0.00489279	0.00457262			78.6	0.185239	0.191435	0.10343	0.0978467	0.054116	0.0482567	0.0356462	0.0302677	0.0183667	0.0160135	0.00767634	0.00554055	0.00180535	0.00371626			78.6	0.186675	0.196802	0.112026	0.108134	0.0625193	0.0544328	0.0395282	0.0307284	0.022052	0.0173237	0.0144408	0.00848054	0.00879849	0.00746315
	78.8	0.186199	0.19126	0.102539	0.100497	0.0532056	0.0466232	0.0316165	0.026336	0.019039	0.0142709	-0.0035354	0	0.00477331	0.00458223			78.8	0.184779	0.191676	0.102803	0.0980087	0.0533407	0.0483478	0.0353806	0.0303285	0.0178436	0.0160467	0.00723149	0.00555222	0.00095671	0.00372414			78.8	0.186933	0.19704	0.112062	0.108309	0.0623352	0.0545342	0.0393059	0.0307896	0.0218735	0.0173594	0.0137581	0.00849831	0.00872943	0.00747892
	79	0.186343	0.191505	0.102717	0.100663	0.0529644	0.0467106	0.0315917	0.0263884	0.0185371	0.0143001	-0.0035201	0	0.00450022	0.00459183			79	0.185357	0.191916	0.103265	0.0981704	0.0537604	0.0484387	0.0355614	0.0303893	0.0182302	0.0160799	0.00769415	0.00556388	0.00098935	0.00373203			79	0.187119	0.197277	0.112444	0.108484	0.0621575	0.0546354	0.0392874	0.0308508	0.0221136	0.017395	0.0140095	0.00851607	0.00894287	0.00749468
	79.2	0.186231	0.191749	0.102287	0.100829	0.0524701	0.0467978	0.0307923	0.0264407	0.017926	0.0143293	-0.0038338	0	0.00385268	0.00460142			79.2	0.185849	0.192155	0.103293	0.0983318	0.053911	0.0485294	0.035249	0.03045	0.0180701	0.0161131	0.00733943	0.00557553	0.00083934	0.0037399			79.2	0.187506	0.197513	0.113001	0.108659	0.0625554	0.0547365	0.0396215	0.0309119	0.0228218	0.0174307	0.014419	0.0085338	0.0100194	0.00751042
	79.4	0.186629	0.191992	0.102453	0.100995	0.0525605	0.0468849	0.0308475	0.026493	0.0176899	0.0143585	-0.0037735	0	0.00398771	0.00461101			79.4	0.185999	0.192394	0.103492	0.0984928	0.053968	0.0486201	0.0346823	0.0305106	0.0178571	0.0161462	0.00727048	0.00558717	0.00060986	0.00374777			79.4	0.187324	0.197748	0.11284	0.108833	0.0621969	0.0548374	0.0392928	0.0309729	0.0222876	0.0174663	0.0138116	0.00855152	0.00967925	0.00752614
	79.6	0.187094	0.192235	0.102847	0.101161	0.0522248	0.0469719	0.0303665	0.0265452	0.0171279	0.0143877	-0.0041796	0	0.00398034	0.00462058			79.6	0.186198	0.192632	0.103695	0.0986535	0.0539971	0.0487106	0.0347495	0.0305711	0.0182216	0.0161792	0.00728186	0.00559879	0.00092603	0.00375563			79.6	0.187658	0.197982	0.112955	0.109006	0.0623857	0.0549382	0.0396447	0.0310339	0.0223102	0.0175018	0.0139554	0.00856922	0.0103223	0.00754185
	79.8	0.187462	0.192476	0.102775	0.101326	0.0520718	0.0470587	0.0300318	0.0265974	0.0170292	0.0144168	-0.0042406	0	0.00421363	0.00463015			79.8	0.18641	0.192869	0.103865	0.0988139	0.0542479	0.0488009	0.0345388	0.0306316	0.0183854	0.0162123	0.00741163	0.00561041	0.00103104	0.00376348			79.8	0.187937	0.198216	0.112749	0.10918	0.0625049	0.0550388	0.0394961	0.0310948	0.0221559	0.0175373	0.0139577	0.00858691	0.0105286	0.00755755
	80	0.187491	0.192717	0.102318	0.10149	0.0520264	0.0471454	0.0297248	0.0266495	0.0165611	0.0144459	-0.0042469	0	0.00431269	0.0046397			80	0.186506	0.193106	0.103428	0.0989739	0.0540662	0.0488912	0.0345103	0.030692	0.0184279	0.0162453	0.00719136	0.00562202	0.00114395	0.00377133			80	0.188464	0.198449	0.112567	0.109353	0.0626102	0.0551393	0.0397661	0.0311556	0.0222467	0.0175728	0.0133637	0.00860458	0.0104563	0.00757323
	80.2	0.187971	0.192957	0.1029	0.101655	0.0527427	0.047232	0.030005	0.0267015	0.0168129	0.014475	-0.0036849	0	0.00512465	0.00464925			80.2	0.186718	0.193341	0.103143	0.0991336	0.0539753	0.0489813	0.0346446	0.0307524	0.0187697	0.0162783	0.00738012	0.00563361	0.00169022	0.00377917			80.2	0.188978	0.198681	0.112673	0.109525	0.0627603	0.0552396	0.0401846	0.0312163	0.0226451	0.0176083	0.0132248	0.00862223	0.0104098	0.0075889
	80.4	0.188545	0.193197	0.103553	0.101819	0.0533008	0.0473185	0.0297577	0.0267535	0.0169127	0.014504	-0.0034714	0	0.00601049	0.00465879			80.4	0.186566	0.193576	0.102928	0.099293	0.0539756	0.0490712	0.0344531	0.0308127	0.0187327	0.0163112	0.0071681	0.0056452	0.00173648	0.003787			80.4	0.189562	0.198912	0.112817	0.109697	0.0631948	0.0553398	0.0408297	0.031277	0.0230768	0.0176437	0.0137799	0.00863987	0.0109274	0.00760455
	80.6	0.188753	0.193435	0.103963	0.101983	0.0536986	0.0474048	0.030139	0.0268054	0.0168311	0.014533	-0.002824	0	0.00624442	0.00466832			80.6	0.187029	0.193811	0.103172	0.0994521	0.0540637	0.0491611	0.0347012	0.0308729	0.0190302	0.0163441	0.00738289	0.00565677	0.00220286	0.00379483			80.6	0.190116	0.199143	0.113459	0.109869	0.0638386	0.0554398	0.0412938	0.0313376	0.0235883	0.0176791	0.0137713	0.00865748	0.0109175	0.00762019
	80.8	0.189657	0.193673	0.104783	0.102146	0.0542993	0.047491	0.0305535	0.0268572	0.0176326	0.014562	-0.0020375	0	0.00656824	0.00467784			80.8	0.187146	0.194044	0.102887	0.0996108	0.0540944	0.0492508	0.0350575	0.030933	0.0194882	0.016377	0.00790071	0.00566833	0.00252348	0.00380265			80.8	0.191158	0.199373	0.114271	0.110041	0.0643792	0.0555396	0.0417245	0.0313981	0.02439	0.0177144	0.0145393	0.00867509	0.0112888	0.00763582
	81	0.189494	0.19391	0.10507	0.102309	0.0541956	0.0475771	0.0306062	0.026909	0.0180467	0.014591	-0.001802	0	0.00696774	0.00468735			81	0.186799	0.194277	0.102536	0.0997692	0.0537519	0.0493404	0.0344567	0.0309931	0.0189313	0.0164099	0.00736626	0.00567988	0.00186216	0.00381046			81	0.191291	0.199602	0.114383	0.110212	0.0650503	0.0556393	0.0415951	0.0314586	0.0240414	0.0177497	0.0145292	0.00869267	0.011368	0.00765143
	81.2	0.189095	0.194147	0.104771	0.102472	0.0540654	0.0476631	0.0309654	0.0269607	0.0184144	0.0146199	-0.0014934	0	0.00695282	0.00469686			81.2	0.187272	0.194508	0.102827	0.0999273	0.0540487	0.0494298	0.0346598	0.0310531	0.0183352	0.0164427	0.00752873	0.00569142	0.0017387	0.00381826			81.2	0.191312	0.19983	0.114355	0.110383	0.0651524	0.0557389	0.0414095	0.0315189	0.0237577	0.0177849	0.0138796	0.00871024	0.0106857	0.00766702
	81.4	0.188835	0.194382	0.10493	0.102635	0.0545098	0.0477489	0.0308731	0.0270124	0.0187316	0.0146488	-0.0014624	0	0.00700763	0.00470635			81.4	0.187418	0.19474	0.103376	0.100085	0.0544159	0.0495192	0.0346789	0.031113	0.0188155	0.0164754	0.00797759	0.00570295	0.00203997	0.00382606			81.4	0.191393	0.200057	0.1144	0.110553	0.065183	0.0558383	0.0416586	0.0315792	0.0238146	0.0178202	0.0141606	0.00872779	0.0107762	0.0076826
	81.6	0.188666	0.194617	0.10475	0.102797	0.0547307	0.0478346	0.0312246	0.027064	0.0184474	0.0146776	-0.0015968	0	0.00703141	0.00471584			81.6	0.187693	0.19497	0.103528	0.100243	0.0544227	0.0496084	0.0348628	0.0311729	0.0186844	0.0165082	0.0076906	0.00571447	0.00194062	0.00383385			81.6	0.191775	0.200284	0.114541	0.110723	0.0653415	0.0559376	0.041833	0.0316395	0.0240733	0.0178554	0.0145648	0.00874532	0.0110879	0.00769817
	81.8	0.18883	0.194852	0.10462	0.102959	0.0550242	0.0479202	0.031548	0.0271155	0.0186779	0.0147064	-0.002469	0	0.00665191	0.00472531			81.8	0.187405	0.1952	0.104199	0.1004	0.0548925	0.0496974	0.0349304	0.0312327	0.0185993	0.0165409	0.00741785	0.00572598	0.00180101	0.00384164			81.8	0.19189	0.20051	0.114325	0.110893	0.0651748	0.0560367	0.0418976	0.0316996	0.0240523	0.0178905	0.0145374	0.00876284	0.0104574	0.00771372
	82	0.188704	0.195085	0.104692	0.10312	0.0554342	0.0480057	0.0317168	0.027167	0.0184871	0.0147352	-0.0027957	0	0.00600786	0.00473478			82	0.187279	0.195429	0.104382	0.100556	0.0550722	0.0497864	0.0348085	0.0312924	0.0182699	0.0165736	0.00753204	0.00573748	0.00198163	0.00384941			82	0.192018	0.200735	0.114881	0.111062	0.0656164	0.0561356	0.0421807	0.0317597	0.0246908	0.0179256	0.0151596	0.00878034	0.0103586	0.00772926
	82.2	0.18901	0.195318	0.104994	0.103281	0.0555942	0.048091	0.0319599	0.0272184	0.0187433	0.014764	-0.0028279	0	0.00579013	0.00474424			82.2	0.187447	0.195657	0.105296	0.100713	0.0556358	0.0498752	0.035232	0.031352	0.0183067	0.0166062	0.00773482	0.00574897	0.00180807	0.00385718			82.2	0.192322	0.200959	0.11481	0.111231	0.0661033	0.0562344	0.0419836	0.0318197	0.0246302	0.0179607	0.0156395	0.00879783	0.0104365	0.00774479
	82.4	0.188852	0.19555	0.105534	0.103442	0.0556412	0.0481762	0.0322828	0.0272698	0.0186224	0.0147927	-0.00321	0	0.00579096	0.00475369			82.4	0.187759	0.195884	0.106202	0.100869	0.0557545	0.0499639	0.0351576	0.0314116	0.0186969	0.0166388	0.00742887	0.00576045	0.00182834	0.00386495			82.4	0.193123	0.201182	0.115346	0.111399	0.0663363	0.0563331	0.0421167	0.0318797	0.0253418	0.0179958	0.0156416	0.00881529	0.0105197	0.0077603
	82.6	0.188771	0.195781	0.105455	0.103603	0.0558987	0.0482613	0.0326556	0.0273211	0.018351	0.0148214	-0.0032191	0	0.005358	0.00476313			82.6	0.188097	0.196111	0.106748	0.101025	0.0558055	0.0500524	0.0355588	0.0314712	0.0185969	0.0166714	0.00765246	0.00577191	0.00178203	0.0038727			82.6	0.193423	0.201405	0.115272	0.111568	0.0662569	0.0564316	0.0420374	0.0319396	0.0250902	0.0180308	0.0156445	0.00883274	0.0105621	0.00777579
	82.8	0.189229	0.196011	0.105486	0.103763	0.0554418	0.0483462	0.0323605	0.0273723	0.0180209	0.0148501	-0.0036708	0	0.00496175	0.00477256			82.8	0.187997	0.196337	0.106842	0.10118	0.0559657	0.0501408	0.035725	0.0315306	0.0183834	0.016704	0.00738183	0.00578337	0.00144532	0.00388045			82.8	0.193806	0.201627	0.115316	0.111735	0.0660697	0.05653	0.0421417	0.0319994	0.0247904	0.0180657	0.0155131	0.00885018	0.0103892	0.00779128
	83	0.189651	0.196241	0.105554	0.103923	0.0553066	0.0484311	0.0318862	0.0274235	0.0177195	0.0148788	-0.0040188	0	0.00450324	0.00478198			83	0.188865	0.196562	0.107723	0.101336	0.0567767	0.0502291	0.0359592	0.03159	0.0188769	0.0167365	0.00762352	0.00579481	0.00174225	0.00388819			83	0.193846	0.201849	0.115457	0.111903	0.0659992	0.0566282	0.0419039	0.0320591	0.0245372	0.0181007	0.0157359	0.00886759	0.0103211	0.00780674
	83.2	0.189908	0.19647	0.105274	0.104082	0.0549747	0.0485158	0.031669	0.0274746	0.0172574	0.0149074	-0.0040203	0	0.00417238	0.0047914			83.2	0.189136	0.196787	0.108058	0.101491	0.0573279	0.0503173	0.0357888	0.0316493	0.0190808	0.016769	0.00756911	0.00580625	0.00173339	0.00389593			83.2	0.193894	0.202069	0.115492	0.11207	0.06582	0.0567263	0.0418305	0.0321188	0.0238604	0.0181356	0.0153372	0.008885	0.0105892	0.0078222
	83.4	0.190637	0.196699	0.105831	0.104241	0.0550467	0.0486004	0.0316441	0.0275256	0.0173904	0.014936	-0.0038301	0	0.00453362	0.0048008			83.4	0.189165	0.19701	0.108236	0.101645	0.057451	0.0504053	0.0358469	0.0317085	0.019328	0.0168014	0.0075843	0.00581767	0.00178221	0.00390366			83.4	0.193822	0.202289	0.11474	0.112237	0.0651392	0.0568242	0.0411754	0.0321783	0.0226901	0.0181704	0.014389	0.00890238	0.00980938	0.00783764
	83.6	0.190803	0.196926	0.105551	0.1044	0.0542373	0.0486848	0.0310583	0.0275766	0.0167683	0.0149645	-0.004482	0	0.00432528	0.0048102			83.6	0.189838	0.197234	0.108621	0.101799	0.0580366	0.0504933	0.0365861	0.0317677	0.0200133	0.0168338	0.00766648	0.00582908	0.00194249	0.00391138			83.6	0.194605	0.202508	0.115017	0.112403	0.0653995	0.056922	0.0415202	0.0322379	0.0223929	0.0182053	0.014132	0.00891975	0.0103349	0.00785306
	83.8	0.190707	0.197153	0.105296	0.104559	0.053567	0.0487691	0.0305718	0.0276276	0.0167326	0.0149931	-0.0045655	0	0.00429376	0.00481959			83.8	0.190156	0.197456	0.10891	0.101953	0.0579328	0.050581	0.0366486	0.0318268	0.0202033	0.0168662	0.00783522	0.00584048	0.00177596	0.00391909			83.8	0.194277	0.202726	0.114498	0.112569	0.0651628	0.0570196	0.0411661	0.0322973	0.0218204	0.0182401	0.0133517	0.0089371	0.0101493	0.00786847
	84	0.191134	0.197379	0.104913	0.104717	0.053306	0.0488533	0.0303695	0.0276784	0.0165194	0.0150215	-0.0044198	0	0.00463252	0.00482896			84	0.190314	0.197678	0.108631	0.102107	0.0580036	0.0506687	0.0366261	0.0318859	0.0208554	0.0168986	0.00791463	0.00585188	0.00237169	0.0039268			84	0.194428	0.202944	0.114761	0.112735	0.0654537	0.0571171	0.0414315	0.0323567	0.0217576	0.0182748	0.0132033	0.00895443	0.00999409	0.00788387
	84.2	0.191744	0.197605	0.105482	0.104875	0.0533265	0.0489374	0.0302614	0.0277292	0.0167199	0.01505	-0.0044587	0	0.00505124	0.00483833			84.2	0.190378	0.197898	0.108177	0.10226	0.057637	0.0507562	0.0363373	0.0319448	0.0210331	0.0169309	0.00773637	0.00586326	0.00209686	0.0039345			84.2	0.194689	0.20316	0.115497	0.1129	0.0653983	0.0572144	0.0420237	0.032416	0.0221382	0.0183095	0.0131649	0.00897175	0.0102805	0.00789925
	84.4	0.192394	0.19783	0.105429	0.105033	0.053145	0.0490214	0.0299128	0.02778	0.0167477	0.0150784	-0.0047788	0	0.00513944	0.0048477			84.4	0.190155	0.198119	0.107988	0.102413	0.0575058	0.0508436	0.0358403	0.0320037	0.0206231	0.0169632	0.00763929	0.00587463	0.00185765	0.00394219			84.4	0.195091	0.203376	0.116479	0.113065	0.0657259	0.0573116	0.0425581	0.0324752	0.022501	0.0183442	0.0136819	0.00898905	0.0102857	0.00791462
	84.6	0.193064	0.198054	0.106003	0.10519	0.0533507	0.0491052	0.0305148	0.0278307	0.0171079	0.0151068	-0.0041053	0	0.00545872	0.00485705			84.6	0.190258	0.198338	0.108081	0.102566	0.0575075	0.0509309	0.0360464	0.0320626	0.0208331	0.0169954	0.00782271	0.00588599	0.00216298	0.00394988			84.6	0.194721	0.203592	0.116731	0.11323	0.0657854	0.0574086	0.0423312	0.0325344	0.0224388	0.0183789	0.0135449	0.00900634	0.0102814	0.00792998
	84.8	0.193022	0.198277	0.105766	0.105347	0.0528447	0.049189	0.0303518	0.0278813	0.0168696	0.0151352	-0.0043172	0	0.00506532	0.00486639			84.8	0.190206	0.198557	0.107268	0.102718	0.0569738	0.0510181	0.0357682	0.0321213	0.020332	0.0170277	0.00748839	0.00589734	0.00149621	0.00395756			84.8	0.194738	0.203806	0.117007	0.113394	0.0659192	0.0575055	0.0426779	0.0325935	0.0227891	0.0184135	0.0138967	0.0090236	0.0105471	0.00794532
	85	0.1929	0.1985	0.105368	0.105503	0.0528397	0.0492726	0.0301821	0.0279319	0.0167015	0.0151636	-0.0046746	0	0.00493378	0.00487573			85	0.190297	0.198775	0.107089	0.10287	0.0569268	0.0511051	0.0358614	0.03218	0.0202363	0.0170599	0.00729462	0.00590867	0.0012548	0.00396524			85	0.194053	0.20402	0.116898	0.113558	0.0661486	0.0576023	0.0426393	0.0326525	0.0228442	0.018448	0.0135405	0.00904085	0.0104371	0.00796065
	85.2	0.193304	0.198722	0.105107	0.10566	0.0533822	0.049356	0.0306774	0.0279824	0.0171495	0.0151919	-0.0044034	0	0.00477878	0.00488505			85.2	0.190364	0.198992	0.107397	0.103022	0.056967	0.051192	0.0358723	0.0322387	0.0201303	0.017092	0.00760912	0.00592	0.00171745	0.0039729			85.2	0.193963	0.204233	0.116867	0.113722	0.0655907	0.0576989	0.042284	0.0327115	0.0229374	0.0184826	0.0135894	0.00905809	0.0102775	0.00797596
	85.4	0.193572	0.198943	0.105601	0.105816	0.0539953	0.0494394	0.0309502	0.0280328	0.0173321	0.0152202	-0.0042504	0	0.00488122	0.00489437			85.4	0.191021	0.199209	0.107553	0.103174	0.0572036	0.0512787	0.0360693	0.0322972	0.0201749	0.0171242	0.00743329	0.00593132	0.00199491	0.00398056			85.4	0.194074	0.204446	0.116657	0.113885	0.0655404	0.0577953	0.042099	0.0327703	0.023341	0.0185171	0.0141126	0.00907531	0.0104934	0.00799126
	85.6	0.193252	0.199164	0.10525	0.105972	0.0543499	0.0495226	0.0310762	0.0280832	0.0168775	0.0152484	-0.004286	0	0.00471878	0.00490368			85.6	0.191332	0.199425	0.10749	0.103325	0.0567942	0.0513654	0.0363059	0.0323557	0.019423	0.0171562	0.00708205	0.00594263	0.00151373	0.00398821			85.6	0.193979	0.204657	0.116615	0.114048	0.0650447	0.0578916	0.0414519	0.0328292	0.023571	0.0185516	0.0141728	0.00909251	0.0101416	0.00800654
	85.8	0.193351	0.199384	0.105683	0.106127	0.0551129	0.0496057	0.031145	0.0281336	0.0171723	0.0152767	-0.0038849	0	0.00439627	0.00491298			85.8	0.191305	0.19964	0.107955	0.103476	0.0568713	0.0514519	0.036113	0.0324142	0.0195557	0.0171883	0.00724571	0.00595392	0.00163523	0.00399586			85.8	0.194162	0.204868	0.116848	0.11421	0.0652557	0.0579878	0.0411599	0.0328879	0.0238162	0.018586	0.0145818	0.0091097	0.00972911	0.00802181
	86	0.193549	0.199603	0.106148	0.106282	0.0555093	0.0496887	0.0309727	0.0281838	0.0171679	0.0153049	-0.0035374	0	0.00389601	0.00492227			86	0.191314	0.199855	0.107537	0.103626	0.0565319	0.0515383	0.0360763	0.0324725	0.0189375	0.0172203	0.00650679	0.00596521	0.00140387	0.0040035			86	0.19399	0.205079	0.116883	0.114372	0.0650324	0.0580838	0.0408661	0.0329466	0.0240656	0.0186204	0.0145339	0.00912687	0.00969494	0.00803707
	86.2	0.193662	0.199821	0.106616	0.106437	0.0554463	0.0497716	0.0313712	0.028234	0.017486	0.015333	-0.0031893	0	0.0037078	0.00493155			86.2	0.191735	0.200069	0.107736	0.103776	0.0562711	0.0516246	0.0361608	0.0325308	0.0188075	0.0172523	0.00643335	0.00597649	0.00157517	0.00401113			86.2	0.194475	0.205288	0.117159	0.114534	0.0656541	0.0581796	0.040774	0.0330052	0.0244062	0.0186548	0.014912	0.00914402	0.00981777	0.00805231
	86.4	0.194325	0.200039	0.107266	0.106591	0.056009	0.0498543	0.0314704	0.0282842	0.0176667	0.0153612	-0.0029652	0	0.00377315	0.00494082			86.4	0.192153	0.200282	0.10824	0.103926	0.0565336	0.0517107	0.0362567	0.032589	0.0190802	0.0172843	0.00685434	0.00598775	0.00217212	0.00401876			86.4	0.195277	0.205497	0.117735	0.114696	0.0657715	0.0582754	0.0409767	0.0330637	0.0249468	0.0186891	0.0151614	0.00916116	0.00972148	0.00806754
	86.6	0.194587	0.200256	0.107684	0.106745	0.0562735	0.0499369	0.0312338	0.0283343	0.0177602	0.0153893	-0.0026743	0	0.00321409	0.00495009			86.6	0.192704	0.200494	0.108209	0.104076	0.0566349	0.0517967	0.0366303	0.0326472	0.0180419	0.0173162	0.006857	0.00599901	0.00236375	0.00402638			86.6	0.196306	0.205705	0.118316	0.114857	0.0667195	0.058371	0.0412836	0.0331222	0.0249942	0.0187234	0.0160241	0.00917828	0.0103038	0.00808276
	86.8	0.195075	0.200473	0.108125	0.106899	0.0567739	0.0500194	0.0316602	0.0283843	0.0179365	0.0154174	-0.0026223	0	0.00284438	0.00495934			86.8	0.192913	0.200706	0.108435	0.104225	0.0566384	0.0518826	0.0363414	0.0327053	0.017785	0.0173481	0.00660637	0.00601025	0.00207567	0.00403399			86.8	0.197281	0.205912	0.118837	0.115018	0.066961	0.0584664	0.0413198	0.0331806	0.0253785	0.0187576	0.0163914	0.00919538	0.0107956	0.00809796
	87	0.195162	0.200688	0.108361	0.107053	0.0571026	0.0501018	0.0312612	0.0284343	0.018163	0.0154454	-0.0024355	0	0.00264461	0.00496859			87	0.193723	0.200917	0.109427	0.104374	0.0573297	0.0519684	0.0367356	0.0327633	0.0186109	0.01738	0.00718214	0.00602148	0.00280431	0.00404159			87	0.197473	0.206119	0.119087	0.115178	0.0670266	0.0585617	0.0409346	0.0332389	0.0252659	0.0187918	0.0163177	0.00921247	0.0102103	0.00811314
	87.2	0.195477	0.200904	0.108608	0.107206	0.057116	0.0501841	0.0316926	0.0284842	0.0183583	0.0154734	-0.0021132	0	0.00276828	0.00497783			87.2	0.194162	0.201128	0.110177	0.104523	0.0578377	0.052054	0.0369852	0.0328213	0.0193519	0.0174118	0.00774039	0.00603271	0.0030513	0.00404919			87.2	0.197499	0.206325	0.11944	0.115338	0.0672132	0.0586569	0.0409906	0.0332971	0.0246841	0.018826	0.0157847	0.00922954	0.00996005	0.00812832
	87.4	0.195652	0.201118	0.108789	0.107359	0.0567415	0.0502662	0.0316395	0.028534	0.0184321	0.0155014	-0.0024552	0	0.00270389	0.00498706			87.4	0.19469	0.201338	0.110209	0.104671	0.0577035	0.0521396	0.0371396	0.0328792	0.0197534	0.0174437	0.00755618	0.00604392	0.00278785	0.00405678			87.4	0.197682	0.20653	0.1194	0.115498	0.0675215	0.0587519	0.0410474	0.0333553	0.0243814	0.0188602	0.015082	0.00924659	0.00963696	0.00814348
	87.6	0.195583	0.201332	0.108779	0.107511	0.0561954	0.0503482	0.0313427	0.0285838	0.0180568	0.0155294	-0.0027868	0	0.0025579	0.00499628			87.6	0.195078	0.201547	0.110253	0.104819	0.0579212	0.052225	0.037399	0.032937	0.0199205	0.0174754	0.00768751	0.00605512	0.00263388	0.00406437			87.6	0.197558	0.206735	0.119742	0.115657	0.0676406	0.0588467	0.0414158	0.0334134	0.0241399	0.0188943	0.0145331	0.00926363	0.00965071	0.00815862
	87.8	0.196218	0.201545	0.109323	0.107664	0.0562787	0.0504301	0.0317278	0.0286336	0.0185233	0.0155573	-0.0026783	0	0.00273341	0.00500549			87.8	0.195442	0.201755	0.110475	0.104967	0.058003	0.0523102	0.0373579	0.0329948	0.0201136	0.0175072	0.00792825	0.00606631	0.00258362	0.00407194			87.8	0.197507	0.206939	0.120231	0.115816	0.0675097	0.0589414	0.0417648	0.0334715	0.0246821	0.0189284	0.0147524	0.00928065	0.00961139	0.00817375
	88	0.196061	0.201757	0.109128	0.107815	0.0563364	0.0505119	0.03157	0.0286833	0.0181474	0.0155852	-0.0032655	0	0.00289857	0.0050147			88	0.195238	0.201963	0.110256	0.105114	0.0579826	0.0523954	0.0367975	0.0330524	0.0202206	0.0175389	0.00786019	0.00607749	0.00268693	0.00407952			88	0.198319	0.207142	0.121281	0.115975	0.067805	0.059036	0.0423224	0.0335295	0.0248002	0.0189624	0.0149689	0.00929766	0.0101855	0.00818887
	88.2	0.196226	0.201969	0.109691	0.107967	0.0561438	0.0505936	0.0314987	0.0287329	0.0179856	0.0156131	-0.0036942	0	0.00288916	0.00502389			88.2	0.195412	0.20217	0.110057	0.105262	0.0578976	0.0524804	0.0362969	0.0331101	0.0201745	0.0175706	0.00770879	0.00608867	0.00238774	0.00408708			88.2	0.198221	0.207345	0.121314	0.116134	0.0671475	0.0591305	0.0424118	0.0335874	0.0246931	0.0189964	0.0145218	0.00931465	0.0101948	0.00820397
	88.4	0.196305	0.20218	0.110054	0.108118	0.0558164	0.0506751	0.0310908	0.0287824	0.0173107	0.015641	-0.0039645	0	0.0026929	0.00503308			88.4	0.195783	0.202376	0.11047	0.105408	0.0583637	0.0525653	0.0362257	0.0331676	0.0205138	0.0176022	0.00820016	0.00609983	0.00270776	0.00409464			88.4	0.198083	0.207546	0.121115	0.116292	0.0668576	0.0592247	0.0421541	0.0336452	0.0243603	0.0190304	0.0140067	0.00933162	0.00969143	0.00821906
	88.6	0.196439	0.20239	0.110318	0.10827	0.0556009	0.0507565	0.0307239	0.0288319	0.0169344	0.0156688	-0.0040122	0	0.00294539	0.00504225			88.6	0.195665	0.202582	0.110365	0.105555	0.0582494	0.0526501	0.0364613	0.0332251	0.0206953	0.0176338	0.00813606	0.00611098	0.00260465	0.00410219			88.6	0.197907	0.207748	0.120576	0.116449	0.0663174	0.0593189	0.0423129	0.033703	0.0241621	0.0190643	0.0133846	0.00934858	0.00968537	0.00823414
	88.8	0.196455	0.2026	0.1099	0.10842	0.0551751	0.0508378	0.0303045	0.0288814	0.0164382	0.0156966	-0.0047888	0	0.00320839	0.00505142			88.8	0.196094	0.202787	0.110475	0.105701	0.0583557	0.0527348	0.0364261	0.0332825	0.0207369	0.0176654	0.00823257	0.00612212	0.00244452	0.00410973			88.8	0.198046	0.207948	0.120318	0.116607	0.0660177	0.0594129	0.0426618	0.0337607	0.0242351	0.0190982	0.0130303	0.00936552	0.00986873	0.0082492
	89	0.196941	0.202809	0.110174	0.108571	0.0553095	0.050919	0.0297707	0.0289308	0.0166859	0.0157243	-0.0048297	0	0.00311165	0.00506058			89	0.196261	0.202992	0.110649	0.105847	0.0586597	0.0528193	0.036281	0.0333399	0.0203102	0.0176969	0.00835068	0.00613325	0.00261173	0.00411727			89	0.197832	0.208148	0.120036	0.116764	0.0654175	0.0595068	0.042212	0.0338183	0.0239985	0.0191321	0.012849	0.00938245	0.00999223	0.00826425
	89.2	0.196993	0.203018	0.11039	0.108721	0.0550095	0.051	0.029896	0.0289801	0.0168489	0.0157521	-0.0049489	0	0.00313547	0.00506974			89.2	0.196375	0.203195	0.110732	0.105993	0.0585058	0.0529037	0.0359099	0.0333972	0.0197229	0.0177285	0.00837417	0.00614437	0.00220819	0.0041248			89.2	0.197972	0.208347	0.119834	0.116921	0.0648412	0.0596005	0.0419409	0.0338758	0.0239126	0.0191659	0.0131263	0.00939935	0.0100707	0.00827929
[truncated: 2,553 more rows]

## Sheet: Figure 3b
Figure 3b
	200 nM 14I-1							1000 nM 14I-1
	Absorbance 450 nm							Absorbance 450 nm
	AMA1 DI-DII	SBD1 immunogen	Insertion fusion immunogen 2	Insertion fusion immunogen 3	BSA			AMA1 DI-DII	SBD1 immunogen	Insertion fusion immunogen 2	Insertion fusion immunogen 3	BSA
[truncated: 3 more rows]

## Sheet: Figure 3c
Figure 3c
[truncated: 3,006 more rows]

[truncated: 23 more sheets: Figure 3d, Figure 5b, Figure 5c, Figure 5d, Figure 6a, Figure 6b, Figure 6c, Figure 6d, Figure 6e, Figure 6f, SupplementaryFigure1a, SupplementaryFigure1b, SupplementaryFigure1C, SupplementaryFigure2a, SupplementaryFigure2b, SupplementaryFigure2c, SupplementaryFigure5a, SupplementaryFigure5b, SupplementaryFigure5c, SupplementaryFigure7 …]
